# Supplementary material for: Applying the S-O-R model to explore impulsive buying behavior driven by influencers on social commerce websites
Source: PeerJ Comput Sci. 2025 Sep 11;11:e3113. doi: 10.7717/peerj-cs.3113 (PMC12453796; doi:10.7717/peerj-cs.3113)
Supplement: Supplemental Information 2 [file peerj-cs-11-3113-s002.zip]

Archive with 6 entries (6 files):
- datatest/.meta
- datatest/dataset.txt
- datatest/dataset.txt.aggregated
- datatest/dataset.txt.meta
- datatest/datatest.splsm
- datatest/datatest.splsm.meta
