# Supplementary material for: Applying the S-O-R model to explore impulsive buying behavior driven by influencers on social commerce websites
Source: PeerJ Comput Sci. 2025 Sep 11;11:e3113. doi: 10.7717/peerj-cs.3113 (PMC12453796; doi:10.7717/peerj-cs.3113)
Supplement: Supplemental Information 2 [file peerj-cs-11-3113-s002.zip › datatest/dataset.txt]

DP1	DP2	DP3	SCA1	SCA2	SCA3	SCA4	RQ1	RQ2	RQ3	RQ4	OL1	OL2	OL3	OL4	PA1	PA2	PA3	PA4	SOB1	SOB2	SOB3	SP1	SP2	SP3	SP4	SP5	FS1	FS2	FS3	FS4	EN1	EN2	EN3	EN4	IM1	IM2	IM3	EA1	EA2	EA3	EA4	EA5	IBB1	IBB2	IBB3	IBB4	IBB5	IBB6
7	6	5	6	5	5	6	5	6	6	5	6	5	4	6	5	6	4	6	6	5	6	5	6	5	4	5	4	6	5	6	5	6	4	5	6	5	5	5	6	6	5	5	4	6	5	6	6	5
3	5	5	6	5	5	6	6	4	6	6	6	5	6	6	6	6	5	5	6	6	5	6	5	5	5	5	5	5	6	5	5	5	5	5	5	5	5	5	5	6	6	6	5	6	5	5	5	5
2	5	5	3	6	2	4	4	3	6	5	6	6	4	5	6	6	5	6	6	6	6	4	6	5	7	6	4	3	6	6	6	5	5	5	6	6	5	5	4	6	6	6	6	6	5	6	6	6
5	5	6	5	6	7	5	6	4	6	4	5	5	5	7	5	5	5	6	7	5	5	5	5	7	5	5	5	5	6	5	5	7	5	5	5	6	7	5	7	7	5	7	5	6	5	5	5	7
7	7	7	7	7	7	7	7	7	7	7	7	7	7	7	7	7	7	7	7	7	7	7	7	7	7	7	7	7	7	7	7	7	7	7	7	7	7	7	7	7	7	7	7	7	7	7	7	7
6	6	4	6	4	5	5	6	6	6	6	5	5	5	5	4	4	4	4	4	4	4	4	4	6	6	6	4	4	6	6	4	6	6	6	6	6	6	4	3	4	4	3	6	6	6	6	6	4
4	6	4	4	6	6	4	4	6	4	4	4	6	4	4	6	6	4	4	6	4	6	4	6	4	4	6	4	6	6	6	4	4	4	6	6	4	4	4	6	6	4	6	6	4	6	4	4	6
4	4	4	3	3	3	3	4	4	4	4	4	6	6	4	4	6	4	4	4	4	4	4	4	4	4	4	3	3	4	3	6	6	6	6	4	4	6	4	4	6	6	2	4	6	4	4	4	4
6	5	5	5	5	5	5	5	5	5	5	5	5	5	5	5	5	5	5	5	5	5	5	5	5	5	5	5	5	5	5	5	5	5	5	5	5	5	5	5	5	5	5	5	5	6	6	5	6
5	5	6	6	4	6	5	4	4	4	4	5	5	5	5	4	3	6	6	4	4	3	4	6	5	5	6	4	6	5	5	5	5	5	5	6	6	6	5	3	4	4	4	4	4	6	4	6	6
6	5	6	4	4	6	4	6	4	6	6	6	6	4	6	4	4	6	6	4	4	4	4	4	6	6	6	4	4	6	4	5	5	5	7	6	4	6	5	6	4	6	4	4	4	6	4	5	4
5	5	5	5	3	6	4	6	6	6	6	4	6	5	5	6	4	6	4	6	6	6	5	5	5	5	5	4	4	4	4	4	4	4	4	4	4	4	4	4	4	4	4	6	6	6	6	6	6
3	4	4	4	3	4	4	4	3	4	3	6	6	4	6	4	4	4	4	4	4	3	4	6	6	6	6	4	4	6	6	6	6	6	4	4	4	6	4	6	4	4	4	4	3	3	4	6	4
1	1	1	7	5	5	5	5	5	5	4	7	7	7	4	4	6	6	5	4	4	4	5	5	5	5	5	4	4	7	6	5	5	4	4	4	4	4	5	4	1	4	4	2	5	4	6	4	2
4	5	4	5	5	5	5	4	6	6	4	6	6	6	6	5	6	7	7	4	4	3	4	4	6	4	3	3	3	4	3	6	4	6	4	3	4	3	6	4	3	7	3	3	6	3	4	5	3
4	6	5	4	6	5	6	6	6	5	6	6	5	6	6	6	5	6	5	4	6	4	6	5	6	6	6	6	5	5	6	5	6	5	5	6	6	4	4	6	6	5	5	6	5	6	6	6	5
4	7	5	6	5	6	5	5	6	5	5	5	5	5	5	5	5	5	5	5	5	5	5	5	5	7	7	5	7	7	7	7	5	7	7	5	7	7	7	7	7	5	7	7	7	7	7	7	7
7	5	5	5	5	5	5	5	7	5	7	7	7	7	7	7	7	7	7	7	7	7	7	7	7	7	7	7	7	7	7	7	7	7	7	7	7	7	5	5	5	5	5	5	5	5	5	5	5
5	7	7	5	5	5	5	7	7	7	7	7	7	7	7	7	7	7	7	7	7	7	7	7	7	7	7	7	7	7	7	7	7	7	7	7	7	7	7	7	7	7	7	7	7	7	7	7	7
2	3	6	5	1	6	7	4	2	3	5	6	5	7	7	5	6	5	5	5	5	5	4	6	5	5	2	7	7	7	7	7	7	7	7	6	5	6	7	6	7	2	2	1	3	1	1	1	1
4	5	5	5	6	5	5	5	6	5	6	5	5	5	5	5	5	5	5	6	6	4	5	5	5	5	5	6	4	5	5	5	5	5	5	5	5	5	5	6	5	5	5	6	5	5	5	5	4
3	3	5	6	4	6	3	3	3	3	3	5	5	6	7	5	4	5	5	4	4	3	6	6	6	6	5	4	3	5	5	7	7	7	4	4	4	4	6	6	6	3	4	3	3	3	3	4	3
4	5	5	4	4	6	6	4	4	6	4	6	6	6	6	4	4	4	4	4	4	3	6	4	4	6	6	3	2	4	3	4	4	6	6	4	4	4	6	4	4	4	4	3	3	1	3	3	3
3	4	6	4	3	6	4	4	4	4	4	4	4	4	6	3	3	4	4	3	4	3	4	4	3	6	4	3	3	4	4	6	6	6	4	4	4	3	6	4	6	4	1	3	4	4	4	4	3
2	2	2	5	5	5	5	2	2	2	2	5	5	5	5	5	5	5	5	3	3	3	3	5	5	5	3	4	4	4	4	5	5	5	5	5	5	5	5	5	5	5	5	5	5	6	5	6	5
6	6	4	4	4	5	4	6	4	4	4	5	5	5	5	6	6	6	6	4	4	4	4	4	4	4	4	6	4	5	5	5	5	5	5	5	5	5	6	4	6	4	3	4	4	4	4	4	4
6	4	3	5	6	6	3	3	5	6	2	5	6	3	3	5	4	4	5	5	6	4	5	6	4	6	4	5	6	7	6	7	5	6	5	5	6	6	5	6	4	5	6	5	6	5	6	5	6
5	5	5	5	6	7	5	6	6	6	6	6	5	6	7	5	5	6	6	6	6	3	6	4	6	6	4	6	4	3	3	5	5	5	7	6	5	5	5	5	5	5	5	6	5	5	5	7	6
5	7	7	7	5	7	7	7	7	5	7	7	5	7	7	5	7	7	7	7	7	7	5	7	7	7	5	5	7	7	7	5	7	7	7	5	7	7	5	7	7	7	5	7	5	7	7	7	7
6	6	6	6	4	4	4	4	4	4	4	4	4	4	4	4	4	4	6	4	4	4	4	4	4	4	4	4	4	4	4	4	4	4	4	4	4	4	4	4	4	4	4	4	4	4	4	4	4
4	6	4	4	4	6	6	5	5	5	5	4	6	6	4	6	6	6	5	6	6	4	5	6	6	5	6	6	5	6	5	6	5	5	5	6	4	4	6	6	6	6	4	4	4	4	4	3	4
6	6	4	7	6	7	7	4	4	3	3	6	6	6	6	5	5	7	7	4	6	1	6	6	6	3	4	4	6	4	4	6	6	6	5	4	3	6	5	4	5	3	1	4	4	4	4	6	5
3	6	4	6	6	5	5	6	6	6	5	6	5	6	5	6	4	6	5	4	4	3	4	4	5	5	4	6	3	6	6	7	7	7	6	4	6	6	5	6	6	6	4	3	3	4	3	6	4
3	6	6	4	3	6	6	6	6	4	6	6	6	6	6	6	6	6	6	6	6	4	6	6	6	6	5	6	4	6	5	6	6	6	6	6	6	5	6	6	6	6	4	3	4	4	6	6	6
4	5	4	3	4	5	5	6	6	4	4	7	7	7	6	6	4	7	7	4	6	6	6	5	7	7	7	4	6	6	5	5	6	7	7	6	7	6	5	5	5	7	4	6	5	6	6	6	3
2	3	1	2	1	6	2	5	3	3	2	5	3	4	5	6	3	6	6	2	1	1	6	5	6	6	6	2	1	6	3	5	6	6	3	2	3	2	6	2	3	3	1	2	1	1	2	6	2
6	4	4	4	6	4	4	6	6	5	6	6	6	5	6	6	6	5	5	6	6	6	6	5	5	6	5	6	4	6	6	5	5	5	5	5	6	5	5	6	5	5	4	3	2	3	2	4	2
2	3	4	4	3	4	4	6	5	5	5	4	6	6	6	6	5	6	6	6	6	6	6	5	7	5	7	6	6	5	7	5	7	7	5	5	7	7	5	6	5	5	6	4	3	3	3	4	3
3	4	6	4	4	4	4	5	7	5	7	5	5	5	5	5	5	5	7	6	5	5	6	5	7	5	5	6	6	7	5	7	7	5	7	5	7	7	5	5	5	7	4	4	4	3	3	6	3
4	6	6	6	4	6	6	5	7	7	5	6	5	6	5	5	5	5	5	5	6	5	7	5	7	5	5	5	6	7	7	7	7	7	7	5	5	7	7	5	6	5	6	2	2	2	2	4	3
6	5	6	4	4	5	6	6	6	6	4	5	6	6	6	6	6	6	5	6	6	6	5	5	7	5	5	4	6	5	5	5	5	5	5	5	5	7	5	6	5	5	5	6	6	6	4	6	6
3	3	2	2	1	1	1	6	4	6	6	3	4	2	2	4	4	5	5	4	4	3	3	2	4	4	2	1	1	3	1	6	6	6	5	3	3	2	4	3	2	2	3	2	1	1	1	1	1
5	5	5	5	5	6	6	6	6	6	6	5	5	5	5	7	7	7	7	5	6	6	6	5	5	5	5	5	5	5	5	5	6	6	6	6	5	5	5	5	5	6	6	5	5	5	5	5	5
2	6	3	3	2	5	5	6	6	6	6	6	6	6	4	3	2	4	4	3	4	3	6	6	2	2	6	2	2	4	4	6	6	6	6	6	6	6	4	2	3	4	2	2	4	4	2	6	2
2	6	3	3	2	5	5	6	6	6	6	6	6	6	4	3	2	4	4	3	4	3	6	6	2	2	6	2	2	4	4	6	6	6	6	6	6	6	4	2	3	4	2	2	4	4	2	6	2
4	4	4	4	4	4	6	4	4	4	4	4	4	4	6	4	4	4	6	4	4	4	4	4	4	4	4	4	4	4	4	4	4	6	4	4	4	4	4	4	6	4	4	4	4	4	4	4	4
5	5	5	6	5	5	5	3	3	3	3	5	5	5	5	5	6	5	5	4	4	3	4	6	6	5	4	4	6	6	4	5	5	5	6	6	4	5	5	6	6	6	6	5	5	5	5	5	4
2	4	6	4	3	6	5	5	5	7	5	5	5	7	6	5	4	5	5	4	5	5	6	6	4	4	4	3	3	5	5	5	6	6	5	5	5	7	5	6	5	5	5	3	2	2	2	2	3
1	3	1	5	6	7	7	4	2	4	4	5	5	5	7	4	1	6	6	2	4	1	2	2	5	7	4	4	6	5	5	5	4	4	6	6	5	4	6	5	5	4	1	1	3	3	1	6	1
3	6	4	4	3	5	4	6	4	5	6	6	5	6	6	4	4	5	6	4	4	4	4	4	6	6	4	3	3	5	6	6	4	6	6	6	6	6	6	6	6	6	6	2	2	2	2	6	4
3	5	5	6	4	5	7	6	5	5	6	5	7	5	6	5	6	5	5	6	5	5	7	5	5	5	6	6	6	5	5	5	5	7	5	5	6	5	5	5	6	5	5	4	3	5	4	6	5
1	6	4	6	2	5	6	3	4	4	4	5	5	5	5	6	4	4	4	3	3	3	6	4	6	4	4	4	4	4	4	6	6	6	5	5	5	4	4	5	6	2	4	1	1	1	1	1	1
4	6	6	4	4	5	5	4	4	3	4	4	4	5	5	4	4	4	4	4	4	2	4	4	4	4	6	2	2	4	6	3	6	6	4	4	6	6	4	6	4	6	3	4	4	4	6	4	4
4	6	4	4	4	4	4	4	4	6	4	4	4	4	4	6	6	6	4	4	4	4	6	4	4	4	4	4	4	4	4	6	6	4	4	4	4	4	4	4	4	4	4	4	4	4	4	6	4
4	6	6	4	4	4	4	6	4	4	4	4	4	6	4	4	4	6	4	4	4	4	6	6	4	4	4	4	4	4	4	6	6	4	4	4	6	4	4	4	4	4	4	4	4	4	4	4	4
4	4	4	6	4	4	4	4	4	4	4	4	4	4	6	4	4	4	6	4	6	4	4	4	4	4	4	4	4	4	4	6	6	4	4	4	4	4	4	4	4	4	4	4	4	4	4	4	4
4	6	4	4	4	4	4	4	4	6	4	4	4	4	4	6	6	4	4	4	4	4	4	4	4	4	4	6	4	4	4	6	4	4	4	4	4	4	4	4	4	4	4	4	4	4	4	4	4
4	4	4	4	4	4	4	6	6	4	4	4	4	4	4	6	4	4	4	4	4	4	4	4	4	4	4	4	4	4	4	4	4	4	4	6	6	6	4	4	4	4	4	4	4	4	4	4	4
4	5	6	5	6	7	7	6	6	6	6	5	7	7	6	5	6	5	5	6	6	6	5	5	5	5	5	5	6	5	6	5	5	5	5	5	5	5	5	6	5	5	4	6	6	6	6	5	4
4	4	4	6	4	4	4	4	4	4	4	4	4	4	6	4	4	4	4	4	4	6	4	4	4	6	6	4	4	6	6	4	4	6	4	4	4	4	4	6	6	4	4	4	4	4	4	4	4
4	4	4	4	4	6	4	4	4	4	4	4	4	4	6	4	4	4	6	4	4	4	4	4	4	4	6	4	4	4	4	6	6	4	4	4	4	4	4	4	4	4	6	4	4	4	4	4	4
4	4	4	4	4	6	4	4	4	4	6	4	4	4	6	4	4	4	4	4	6	4	4	4	4	4	4	4	4	6	4	4	4	4	4	4	6	4	4	4	4	4	4	4	4	6	4	4	4
4	4	6	4	4	4	4	6	4	4	4	4	4	4	4	6	4	4	4	4	4	4	6	4	4	6	4	4	4	4	4	6	6	4	4	4	4	4	4	4	4	4	6	4	4	4	4	4	4
4	4	6	4	4	4	6	6	4	4	6	4	4	4	4	4	4	4	6	4	4	4	4	4	4	6	4	4	4	4	4	4	4	4	4	4	6	4	4	4	4	4	4	4	4	4	4	6	4
4	4	4	4	4	4	4	4	4	4	6	4	4	4	4	4	4	4	4	4	4	4	6	4	4	4	4	4	4	4	4	6	6	4	4	4	4	4	4	4	4	4	4	4	4	4	4	4	4
3	6	4	5	2	7	6	2	2	1	2	5	6	7	4	4	4	6	6	2	2	1	2	1	4	6	2	2	1	4	2	5	7	5	7	2	3	6	7	5	7	6	6	1	1	2	1	1	1
5	5	4	3	3	6	6	4	3	4	6	6	5	5	5	4	4	6	6	4	4	2	5	6	6	6	6	3	2	6	6	6	6	6	5	6	6	5	6	6	6	5	6	6	3	6	6	6	6
6	5	5	5	5	5	5	5	5	5	5	5	5	5	5	5	6	5	5	4	5	4	5	6	6	4	4	5	6	5	7	7	5	5	7	5	5	5	7	5	5	6	3	5	5	5	5	5	3
6	5	5	5	5	5	5	5	6	5	5	5	6	5	5	5	5	5	5	5	5	5	5	5	5	5	5	5	5	5	5	5	5	5	5	5	5	6	5	5	5	5	5	5	6	5	5	5	5
4	6	5	4	4	6	4	4	4	4	3	6	6	4	3	6	4	6	6	4	4	4	6	4	6	4	3	3	3	6	6	6	6	6	6	4	6	4	4	4	4	4	4	4	6	6	3	4	4
4	6	6	4	4	4	4	4	4	4	4	6	6	6	5	4	4	4	4	4	4	3	3	3	4	4	4	4	4	4	4	6	6	6	6	6	6	4	6	6	6	6	4	4	6	4	4	4	4
3	6	3	6	6	3	3	6	3	6	6	6	6	6	6	6	5	6	6	3	6	3	6	6	6	6	6	3	3	6	2	6	6	6	6	6	6	6	6	6	6	6	6	3	6	3	3	6	3
6	5	4	4	5	5	6	6	4	6	4	6	5	6	7	5	5	5	5	6	6	6	4	6	4	6	6	6	4	5	4	5	6	5	5	6	4	4	5	6	5	5	6	6	5	5	5	6	5
3	6	4	4	6	6	4	1	4	3	2	4	4	4	4	4	3	4	4	4	4	3	3	4	4	6	4	3	4	6	4	6	4	6	6	6	6	4	4	6	6	4	4	4	4	6	4	6	4
2	5	5	5	6	5	6	4	4	4	3	5	5	5	5	6	6	5	5	4	5	3	5	5	5	5	5	6	4	6	5	5	6	5	5	5	5	5	5	6	5	5	5	3	3	4	4	5	3
4	6	4	6	6	6	5	6	6	6	6	6	6	6	6	6	6	6	6	6	6	6	6	6	6	6	6	4	6	6	6	6	6	6	6	6	4	6	6	6	6	6	6	4	4	6	4	6	4
3	6	4	2	2	4	6	4	4	6	6	6	6	6	5	6	4	6	6	3	4	2	2	2	2	2	2	2	2	2	2	6	4	4	4	5	5	6	2	4	4	6	3	4	6	3	4	6	4
3	4	6	6	6	6	5	6	6	6	6	6	6	6	6	6	6	6	6	6	6	4	6	6	6	6	6	4	6	6	6	5	6	6	6	6	6	6	6	6	5	6	6	3	4	4	3	6	4
7	7	7	7	4	7	7	6	6	6	6	6	6	6	6	6	6	6	6	4	4	4	4	6	4	4	4	4	4	4	4	6	6	6	6	6	4	4	6	4	6	6	6	6	6	6	6	6	6
3	4	6	6	6	6	6	4	4	4	4	6	6	6	6	6	6	6	6	6	6	4	6	6	6	6	6	4	4	6	4	6	6	6	6	6	6	6	6	6	6	6	6	4	4	4	4	6	3
5	6	6	5	4	6	4	4	5	4	3	6	5	5	5	4	4	5	6	4	3	2	4	4	6	6	5	4	4	5	6	5	6	7	5	5	4	5	6	4	4	5	3	4	5	6	4	5	4
6	6	2	6	6	6	5	1	1	1	7	5	5	6	6	1	1	1	1	1	4	1	1	1	1	1	7	1	2	1	2	3	3	4	3	4	6	6	5	6	4	4	1	1	4	5	5	5	5
6	6	5	4	3	6	6	4	4	5	5	6	5	5	5	4	4	5	5	4	4	4	4	4	3	4	3	3	3	5	5	5	5	6	6	5	4	3	6	4	3	5	4	6	5	5	5	5	5
1	5	6	3	1	7	7	2	3	4	4	6	6	7	7	6	4	4	5	4	4	3	3	4	5	6	3	3	2	4	5	5	4	5	5	2	4	3	5	3	3	4	1	1	4	4	5	4	2
5	6	5	5	5	6	6	5	5	5	5	6	6	5	6	5	5	6	6	5	6	5	5	5	6	6	5	4	4	5	4	5	5	5	6	5	5	5	4	5	4	5	4	4	5	5	5	5	5
6	6	6	6	5	7	5	4	4	4	4	5	5	6	6	5	5	5	5	4	5	5	5	5	6	6	6	5	4	5	5	6	6	6	6	6	5	5	5	6	7	5	5	4	5	6	6	4	4
5	6	5	7	6	7	6	4	5	5	5	6	7	5	5	7	7	7	7	5	6	4	5	3	6	6	4	3	4	6	5	7	7	7	7	5	5	4	5	5	6	6	3	7	7	7	7	7	7
5	7	5	4	7	7	7	6	5	3	3	6	6	6	6	6	4	6	6	6	6	5	5	5	6	6	3	4	2	5	5	6	3	5	6	6	6	6	6	6	6	5	3	3	6	5	5	5	4
2	5	5	3	4	6	6	3	4	5	6	6	6	6	6	5	5	6	6	6	6	5	6	5	6	6	4	5	5	6	6	6	6	6	6	4	5	6	6	6	5	4	6	5	6	7	5	6	5
2	2	2	2	1	6	6	4	4	5	4	5	6	5	6	4	4	6	6	4	5	4	7	7	6	7	7	7	5	7	7	7	5	5	7	7	5	5	7	5	6	6	5	1	5	2	2	5	1
3	5	6	5	4	4	4	5	4	4	5	5	5	4	6	6	5	6	6	5	5	5	4	4	5	5	4	3	3	4	5	6	6	6	6	6	5	5	5	5	6	5	4	3	5	5	5	5	3
5	5	5	5	5	5	6	3	3	4	4	5	4	4	5	4	4	4	4	4	4	3	4	5	5	5	4	4	3	4	3	5	5	5	4	4	4	4	4	4	4	4	3	5	5	5	5	6	5
4	5	4	4	4	6	5	4	4	4	4	5	5	5	5	4	4	5	4	4	4	4	4	4	4	5	5	4	4	6	6	6	6	6	6	5	5	5	5	4	5	5	4	4	4	4	4	4	4
2	3	3	3	4	4	4	4	4	4	4	4	4	4	3	4	3	4	4	4	3	2	3	3	4	5	3	3	3	4	3	4	5	5	5	2	4	4	4	4	4	5	2	5	4	4	4	4	4
4	5	3	4	2	6	6	4	4	4	5	5	4	5	5	4	4	5	4	2	2	3	3	4	6	5	3	2	2	4	4	5	5	5	5	4	5	3	5	4	4	5	2	4	4	3	3	4	2
2	2	2	5	2	6	6	4	4	4	4	3	3	5	6	4	4	4	4	4	4	3	2	3	5	5	4	3	4	4	4	5	5	5	2	4	3	6	4	3	5	3	4	5	4	3	5	3	5
2	5	6	3	2	2	2	2	3	4	4	4	4	3	4	3	3	4	4	3	4	3	3	3	3	3	3	2	3	3	3	3	3	3	4	3	3	3	3	3	3	3	3	3	2	2	2	3	2
5	5	4	5	3	3	4	4	3	6	4	4	4	6	5	5	4	6	5	4	4	4	5	4	5	4	4	3	3	4	3	4	4	4	5	5	5	4	6	3	4	5	3	4	5	4	4	4	4
3	5	4	5	4	5	6	4	4	4	4	5	5	5	5	5	5	5	5	5	6	5	5	5	5	5	5	5	4	6	6	6	6	6	6	5	5	5	5	6	5	5	5	4	5	5	5	5	4
5	5	5	6	7	7	6	6	5	5	5	4	5	6	5	6	6	7	6	6	6	3	5	4	5	6	3	5	4	6	6	6	7	6	6	6	6	7	6	6	6	5	4	5	5	6	5	6	6
3	5	4	5	3	5	4	2	2	3	4	4	4	4	6	7	6	6	6	5	3	3	5	5	5	6	5	4	6	6	5	5	6	6	5	6	6	6	6	6	6	5	3	5	4	5	4	5	5
5	6	4	6	5	6	6	4	4	4	4	6	6	6	6	4	3	5	6	3	4	6	6	7	6	6	4	6	6	6	7	6	4	4	7	4	4	5	6	7	6	5	6	5	5	6	5	5	5
5	6	6	5	6	4	3	3	4	5	2	6	6	6	6	4	4	6	6	4	5	4	4	3	6	6	5	2	1	5	5	6	7	7	7	7	6	3	7	7	7	6	2	1	1	4	1	1	1
4	5	7	6	1	4	3	4	5	4	7	7	5	6	5	7	5	6	6	4	4	6	6	6	5	7	6	6	7	6	6	5	6	6	4	4	7	5	5	6	7	7	5	6	6	7	7	7	6
6	5	4	2	2	4	5	4	4	5	5	6	7	6	4	5	4	7	6	6	6	4	6	6	5	6	4	4	4	6	6	6	5	6	6	4	4	4	6	6	6	5	4	3	3	4	3	3	3
5	5	5	4	5	3	3	5	4	4	6	4	5	4	5	4	4	4	4	5	5	4	5	4	6	5	5	4	5	5	4	4	5	4	4	5	5	5	4	5	5	4	5	5	4	4	5	4	5
4	5	3	3	3	4	5	4	4	5	5	4	6	3	4	5	5	6	6	5	5	4	4	5	6	6	5	4	5	5	6	6	5	5	6	5	5	5	6	4	5	4	3	5	4	5	5	5	4
2	6	5	3	2	5	5	3	4	4	4	6	5	4	7	4	4	4	4	4	6	5	4	6	3	5	3	3	3	6	5	6	6	6	3	4	4	6	5	4	4	5	5	5	6	6	4	5	3
6	4	4	5	6	6	6	5	4	4	3	6	4	5	5	4	5	6	6	5	4	3	4	5	6	4	6	4	4	5	5	6	4	4	6	4	5	3	5	5	6	5	6	5	4	4	5	5	4
5	6	3	3	3	5	5	4	3	3	3	6	6	6	6	5	3	5	5	3	3	2	5	5	5	5	3	3	3	5	4	5	3	3	5	3	3	3	5	5	6	3	3	3	3	3	3	3	3
2	3	2	6	3	5	5	3	4	5	5	5	5	4	4	4	4	5	4	4	4	3	4	4	6	5	4	3	3	4	5	5	5	5	5	4	4	5	5	5	5	4	4	1	2	2	2	4	2
5	7	6	5	6	7	5	5	5	5	5	7	7	7	6	6	6	6	7	5	6	5	4	6	6	7	6	5	4	6	7	6	6	6	6	6	6	7	6	7	7	6	6	4	6	6	6	7	5
5	7	5	6	4	6	6	5	5	5	5	5	6	7	6	6	6	5	5	5	5	5	5	5	5	5	5	4	4	4	5	5	5	5	5	5	5	6	6	5	5	5	5	5	5	5	5	4	4
4	6	6	4	4	6	6	4	4	4	4	4	6	6	3	5	5	5	5	4	4	4	4	3	4	5	4	5	3	4	4	5	5	5	6	6	6	6	6	4	4	4	4	4	4	4	4	6	5
4	5	4	5	5	5	5	3	3	4	4	5	5	5	5	4	4	4	4	4	4	3	3	3	4	4	3	3	3	4	4	5	4	4	4	5	4	4	5	3	3	3	3	3	3	4	3	4	4
3	6	6	4	5	6	6	6	5	4	4	6	5	4	5	4	4	5	5	4	5	4	3	3	5	5	5	4	4	4	5	4	4	5	5	5	5	5	5	2	4	4	2	6	6	6	6	6	6
7	5	6	7	5	7	7	2	1	3	2	5	5	7	7	4	4	2	4	1	1	1	1	1	7	7	1	1	4	6	4	7	7	7	4	5	2	3	7	5	4	2	1	1	4	4	3	6	1
5	5	5	4	4	4	4	4	4	4	4	5	4	4	6	4	4	4	4	4	4	4	4	4	4	4	4	4	4	4	4	4	4	6	5	5	4	4	4	4	4	4	4	4	4	4	5	5	4
6	6	4	5	4	6	6	3	3	4	4	5	5	5	5	4	4	3	4	3	3	3	4	4	5	5	4	5	3	4	4	5	4	5	5	5	4	4	5	4	3	5	3	4	4	5	5	5	4
2	7	1	2	1	7	6	4	2	4	5	6	5	5	6	5	5	5	5	4	4	4	3	3	4	6	3	4	2	5	5	6	6	7	5	4	5	5	5	4	4	4	4	2	3	2	3	5	3
1	4	1	7	5	4	4	4	4	6	5	7	7	7	7	7	7	7	7	1	7	1	1	1	7	7	4	1	1	4	4	6	6	6	1	6	5	1	4	1	4	6	1	5	1	5	3	7	4
4	6	4	3	2	5	3	2	1	2	2	6	6	5	6	4	4	4	4	4	4	2	5	5	5	5	4	3	3	5	4	6	6	6	6	3	4	4	4	3	5	4	3	4	4	3	4	5	4
6	5	5	2	5	6	6	4	5	5	4	6	5	5	6	6	6	6	6	5	6	4	5	5	6	7	4	2	5	6	6	6	7	6	6	4	6	2	6	7	4	6	4	5	3	5	5	7	3
5	5	4	4	4	7	7	5	5	5	5	7	7	7	7	4	4	5	5	4	5	4	4	5	7	7	7	4	4	6	4	6	6	6	6	4	4	4	5	4	5	5	4	5	4	5	4	5	5
2	4	3	3	4	5	3	2	2	4	3	5	5	5	3	5	5	5	5	4	4	2	4	4	6	3	4	3	3	4	5	5	6	5	6	3	3	3	5	6	4	5	5	4	6	5	7	6	5
5	5	5	4	3	3	3	4	4	5	4	3	3	3	3	3	3	3	3	3	3	2	3	3	3	3	3	2	2	2	3	3	3	5	5	4	4	4	5	3	4	3	3	3	3	2	2	3	4
1	5	3	3	2	5	5	6	4	4	4	5	5	6	4	4	4	4	5	5	5	2	3	2	4	5	6	2	3	3	4	5	4	5	3	3	5	4	6	2	5	6	2	2	3	2	3	2	3
6	6	4	7	6	6	7	5	4	4	5	6	6	6	7	7	7	7	7	6	6	5	5	5	5	5	7	6	6	6	6	5	5	5	6	6	7	7	6	6	6	6	6	6	6	5	6	6	6
6	5	5	3	3	7	3	6	5	5	4	4	6	5	4	6	6	5	4	5	6	5	5	6	6	5	5	7	6	6	5	5	5	5	5	4	6	4	4	5	5	5	5	6	5	4	6	5	4
6	6	5	6	6	6	6	6	6	6	6	5	5	5	5	5	6	6	6	6	5	5	5	5	7	6	4	5	5	6	6	6	6	6	5	5	6	6	6	6	6	6	4	5	6	7	6	6	6
1	7	5	4	1	6	5	2	2	4	4	6	7	6	7	2	1	1	1	1	1	3	6	5	5	5	5	3	5	6	4	7	7	7	7	6	3	5	5	5	6	4	4	1	2	1	2	6	2
4	6	6	7	3	7	4	5	5	5	6	6	5	7	7	7	6	7	7	7	7	5	4	7	7	6	5	5	6	6	7	7	5	7	7	6	7	7	6	4	7	6	3	4	4	5	5	6	6
5	6	4	4	4	7	5	5	6	6	4	5	5	6	6	4	4	6	5	4	4	4	3	4	5	6	6	3	4	3	4	4	4	4	5	4	4	5	5	5	6	5	5	5	6	5	4	5	6
4	7	6	5	6	6	6	5	6	5	6	7	7	7	6	6	6	6	7	5	6	5	4	4	6	4	3	3	3	6	5	5	6	5	5	6	6	6	4	6	6	5	5	5	4	5	4	6	5
1	6	1	1	6	7	5	1	4	4	4	7	1	1	3	2	2	4	4	2	4	1	1	1	6	7	1	1	1	6	4	2	1	4	4	2	2	1	3	3	2	2	2	2	2	2	2	2	2
6	6	7	7	6	7	7	5	5	3	4	4	3	6	4	4	5	5	4	5	4	6	7	6	6	7	7	5	4	2	6	7	3	5	7	6	6	7	6	7	6	7	6	5	6	7	7	7	2
2	4	4	6	7	7	1	5	2	3	4	7	5	7	5	2	2	4	4	1	3	4	1	1	2	3	3	3	5	3	6	6	6	6	3	4	4	5	4	4	4	4	5	5	4	4	4	5	4
3	3	4	2	1	4	3	3	3	4	4	4	4	3	6	5	5	4	5	4	3	5	4	5	4	4	4	5	4	4	4	5	4	4	4	3	4	4	4	5	4	4	4	4	3	4	4	3	4
2	4	4	5	6	6	6	3	4	4	4	5	4	5	5	5	5	5	5	5	4	4	5	5	5	5	4	4	4	5	5	5	5	5	5	5	4	4	5	5	4	5	5	4	5	5	5	5	5
2	6	6	6	5	2	5	5	5	6	5	5	5	5	4	5	5	6	6	3	6	2	4	3	6	6	4	2	2	6	6	6	7	7	3	6	6	6	6	6	6	5	3	3	2	4	4	5	2
2	4	5	2	1	1	6	4	4	4	4	5	6	6	6	5	4	4	4	4	6	6	6	6	6	6	3	3	3	5	5	5	5	5	5	4	3	3	3	3	3	3	3	3	4	4	4	4	2
2	6	3	2	2	4	2	2	2	3	3	4	4	3	5	5	3	5	5	4	6	4	6	5	6	6	6	5	4	5	5	6	6	6	6	5	5	5	6	6	7	5	4	3	5	3	3	5	3
3	6	7	4	1	7	7	3	6	6	5	6	6	6	6	4	4	5	6	5	6	4	7	7	7	7	5	6	4	6	7	7	7	7	7	7	6	5	6	5	6	6	3	5	3	5	2	6	4
5	5	4	5	6	7	6	3	3	3	3	5	6	7	7	5	5	5	5	5	4	3	3	3	4	5	3	4	4	4	4	5	5	5	5	5	4	4	6	4	4	5	4	4	4	5	5	5	5
5	6	5	3	3	6	4	3	3	3	2	6	5	4	6	4	4	4	5	4	4	3	4	4	5	5	5	3	2	3	2	5	5	5	5	3	4	5	6	4	4	5	4	4	3	4	2	5	3
3	4	2	5	6	6	6	3	3	3	3	6	6	6	5	3	3	3	3	3	3	2	3	2	5	5	5	3	3	5	5	5	5	5	5	5	4	5	3	3	3	4	3	3	3	3	3	3	3
1	5	4	5	5	7	7	1	1	1	1	7	7	7	7	4	4	4	4	1	4	1	1	2	5	6	4	1	1	4	4	4	4	4	4	4	4	4	5	1	4	1	1	1	1	1	1	1	1
4	6	4	4	5	5	5	4	3	4	4	5	5	5	7	4	4	5	5	5	4	3	5	5	6	5	4	3	3	6	6	6	6	6	6	4	3	4	7	5	5	4	5	2	5	5	5	6	3
2	6	6	4	2	4	3	4	5	5	5	5	5	5	6	6	6	5	5	5	6	5	6	5	6	4	5	5	5	4	4	4	7	5	6	5	4	5	5	7	6	5	4	4	6	6	6	6	5
4	2	4	2	1	3	2	4	4	4	4	5	6	4	5	4	4	4	4	4	4	5	2	6	6	6	4	4	2	5	4	5	5	5	5	6	5	4	6	3	6	6	2	3	2	4	3	5	2
4	6	5	6	4	6	7	4	3	5	4	6	7	7	7	5	5	4	5	4	6	4	5	4	6	6	5	5	5	6	6	6	6	6	6	7	6	6	7	5	5	6	4	5	6	6	6	6	5
6	6	7	3	1	6	5	5	4	6	6	5	6	6	6	4	4	6	6	5	5	4	5	5	5	6	5	5	3	6	5	5	5	6	6	6	5	6	6	2	6	5	3	6	7	5	7	6	6
1	5	5	7	7	7	7	2	2	2	2	5	4	6	6	4	4	4	4	4	4	2	4	4	5	5	5	2	3	3	4	5	5	5	5	5	4	4	5	4	5	5	3	2	2	4	2	5	2
4	7	4	4	4	7	7	5	5	5	5	5	5	4	4	6	6	6	7	6	5	3	5	4	7	7	7	4	4	7	5	7	7	7	7	7	7	7	5	4	5	5	5	7	5	5	7	7	7
4	6	5	3	3	5	4	3	3	3	3	5	5	5	5	3	3	3	3	3	3	2	4	2	5	4	4	3	5	4	4	4	4	4	4	5	5	4	5	5	5	5	4	4	3	4	3	5	4
5	6	6	4	3	6	6	3	3	4	4	6	6	6	6	5	5	5	5	4	4	3	4	4	6	6	6	3	3	5	5	7	7	7	6	6	6	7	6	5	6	4	4	5	5	5	4	6	3
5	7	5	4	6	5	7	3	5	5	3	6	6	7	7	3	3	5	5	2	4	1	3	3	7	5	4	1	1	5	2	4	5	5	3	3	4	3	5	7	5	1	1	5	3	5	2	6	5
5	4	4	6	3	4	4	5	4	5	5	4	5	4	6	5	4	4	5	5	4	5	5	4	6	5	5	6	3	5	6	5	5	6	5	5	6	5	6	5	6	5	6	3	5	5	2	6	5
5	5	5	4	4	5	5	4	4	4	4	5	5	4	5	4	4	4	4	4	4	4	6	5	6	5	5	4	4	5	5	5	5	5	5	5	5	4	5	3	4	5	5	5	5	5	6	5	5
1	3	5	2	1	6	7	4	4	5	4	6	5	4	7	2	1	5	5	2	4	2	4	5	6	6	4	1	1	6	5	7	5	5	5	4	6	4	5	3	5	4	1	1	3	2	1	4	1
5	6	6	4	5	6	4	6	5	6	6	7	6	6	5	6	6	7	7	6	6	5	6	6	6	7	6	4	5	6	6	7	7	6	6	6	6	7	6	3	6	6	7	6	7	6	6	6	4
5	7	6	6	6	6	5	6	7	6	6	6	6	6	6	6	6	7	6	6	6	6	6	6	6	7	6	6	6	6	5	6	6	6	7	6	7	6	6	5	6	6	4	4	5	5	4	4	5
2	3	6	4	2	3	2	4	4	4	4	5	5	5	5	3	3	4	3	2	3	2	3	3	5	5	4	2	2	4	2	4	3	5	5	4	5	5	5	4	5	4	2	2	2	2	2	2	2
2	5	4	5	6	6	7	3	4	3	3	5	6	5	4	4	5	5	4	2	4	3	3	4	6	6	3	3	2	6	5	7	6	6	6	4	4	3	5	4	4	5	2	4	4	5	4	6	3
4	5	5	4	4	4	6	5	5	5	3	4	5	5	4	5	5	4	5	5	4	4	6	5	6	4	3	5	5	4	6	5	5	3	6	5	5	5	5	4	6	4	6	4	6	6	4	5	5
4	3	4	5	4	6	7	3	4	3	4	6	6	5	5	4	4	5	5	3	4	3	5	5	6	7	5	4	3	5	4	6	5	4	5	5	4	4	6	6	6	5	4	3	3	2	3	5	3
3	5	5	4	3	5	6	5	4	5	5	5	5	5	4	4	3	5	5	5	5	3	5	5	5	6	4	3	3	5	5	5	4	5	5	5	5	5	5	3	5	5	4	3	4	4	3	5	3
2	6	5	5	4	6	6	3	3	3	3	4	5	4	5	4	5	5	5	4	6	4	5	5	5	5	5	3	3	5	5	5	6	6	6	5	5	4	6	5	5	5	5	5	5	5	7	5	4
3	6	7	5	5	6	5	3	4	5	5	4	3	3	6	6	3	7	7	5	6	3	2	2	6	7	3	1	2	5	6	5	5	6	6	5	5	4	5	7	6	5	5	3	5	3	3	5	2
4	5	5	4	3	5	5	4	3	4	3	5	4	4	6	4	4	5	4	4	4	3	5	4	5	5	6	3	4	4	4	4	4	5	3	5	4	4	5	4	4	4	3	3	4	4	3	5	4
4	6	6	4	3	6	7	7	6	7	5	6	6	6	6	6	6	6	6	7	4	6	5	6	7	7	7	4	6	7	7	6	5	6	4	7	5	6	5	7	6	5	4	7	5	7	6	5	7
5	5	6	5	5	5	5	4	4	4	4	6	6	6	6	5	5	5	5	5	5	4	4	4	5	5	5	4	4	4	5	5	5	5	5	5	5	5	5	5	5	5	5	5	5	5	5	5	5
4	1	7	5	4	7	7	4	5	4	4	6	6	6	7	5	5	7	7	4	6	4	4	5	6	6	6	4	3	6	7	6	6	6	5	4	5	7	6	4	4	5	1	5	5	5	5	5	2
3	4	3	3	1	2	2	3	3	3	3	3	3	4	4	3	3	3	3	2	2	2	2	2	4	4	3	2	2	2	3	2	3	3	3	2	3	2	2	1	1	1	2	2	2	2	2	2	2
3	5	5	4	4	5	5	5	5	5	5	5	5	5	5	4	4	4	4	4	4	4	5	5	5	5	5	5	5	5	5	5	5	5	5	5	5	5	5	5	5	5	4	5	5	4	4	4	4
5	5	5	4	4	5	5	5	5	5	5	5	5	5	5	4	4	4	4	4	4	4	4	4	5	5	5	4	4	4	4	4	4	4	4	4	4	4	4	5	5	5	5	5	4	4	4	4	4
3	5	4	3	3	4	4	4	4	4	4	5	5	4	5	3	4	4	4	3	3	3	3	4	5	5	5	4	4	5	5	5	5	5	5	4	4	4	4	3	4	4	4	3	3	3	3	3	2
2	5	3	1	1	3	1	2	4	6	4	3	3	3	6	1	1	1	1	1	4	2	1	1	6	6	3	1	1	5	3	5	5	5	5	5	5	5	3	2	5	5	3	2	1	2	1	1	1
2	2	3	4	4	6	6	4	4	4	4	5	5	4	5	3	2	4	4	4	4	4	4	4	4	4	4	3	3	5	4	5	5	5	5	4	4	4	4	4	4	2	1	2	2	2	1	2	1
4	5	4	5	5	4	4	4	4	4	4	5	5	4	5	4	4	4	4	4	4	3	3	3	4	3	4	3	3	4	3	4	4	4	4	4	4	4	4	5	4	5	3	3	3	4	3	4	2
4	5	5	4	5	5	5	4	5	5	4	4	5	5	6	5	4	4	5	5	5	4	4	4	5	5	4	5	5	5	5	5	5	5	5	4	5	5	6	5	5	5	5	4	5	5	5	5	5
2	5	7	5	7	6	7	1	3	5	4	6	6	6	7	6	7	7	7	7	7	5	5	7	6	6	5	4	1	5	6	7	1	6	5	6	7	7	5	6	7	6	1	5	6	7	7	1	1
3	4	3	2	1	3	3	2	3	3	3	3	5	3	3	2	2	2	2	2	2	2	2	2	2	2	2	2	2	5	4	4	4	4	4	2	2	2	2	2	2	2	2	3	3	2	2	2	2
2	2	2	1	1	5	2	6	6	6	6	5	5	5	4	6	4	6	6	4	4	3	6	5	4	4	4	6	5	6	5	6	5	6	6	5	5	6	6	4	6	5	4	5	5	5	5	5	4
3	3	3	2	2	6	4	5	5	5	6	4	4	5	5	4	4	6	5	5	5	5	4	5	6	6	5	4	3	5	4	5	4	5	5	5	5	5	6	3	4	4	4	2	2	1	1	4	1
6	6	5	6	7	6	7	6	6	7	6	7	5	6	7	6	5	6	7	6	5	6	7	6	6	5	7	6	6	6	5	6	6	5	6	6	7	6	5	6	7	6	6	6	6	5	6	7	6
4	7	6	6	5	5	7	6	6	6	5	6	7	6	6	5	5	5	5	5	6	5	4	4	5	5	5	4	4	7	7	7	7	7	6	6	6	6	7	6	6	6	6	6	6	6	6	6	5
3	3	4	3	2	4	5	4	4	4	4	4	4	4	4	4	3	4	4	3	3	2	3	4	4	4	4	3	4	4	4	4	4	4	4	4	4	4	5	4	4	4	3	2	3	3	3	4	2
3	7	7	1	1	1	1	5	4	4	6	7	7	7	7	5	6	6	6	2	2	3	3	3	5	7	4	1	1	7	6	7	6	7	7	7	5	6	6	7	7	7	5	5	1	3	3	5	3
1	4	4	1	1	2	7	4	4	4	5	4	4	4	4	3	3	3	4	4	3	4	4	4	4	4	5	4	3	5	4	4	4	7	5	4	4	4	4	4	4	3	3	1	1	1	2	2	2
4	5	4	4	4	4	4	4	4	4	4	3	4	4	4	3	4	4	4	4	4	4	3	4	5	5	4	4	5	4	3	4	5	5	3	4	3	4	5	5	4	4	4	4	4	4	4	5	4
2	5	6	3	2	6	7	4	5	5	6	7	4	6	7	4	2	6	6	2	5	4	7	7	7	7	6	4	2	6	6	7	5	5	5	6	6	5	7	4	6	5	1	2	3	4	3	6	2
4	5	5	4	3	6	6	5	4	4	4	5	5	5	5	4	4	4	5	5	5	4	5	5	6	5	5	5	4	5	6	6	6	6	5	5	5	5	4	4	4	5	4	4	3	4	3	4	4
2	4	3	2	1	4	6	4	5	6	5	4	6	5	4	2	2	4	4	2	2	1	4	2	2	3	2	2	2	4	5	5	4	5	6	4	5	3	4	6	5	4	2	2	1	2	3	2	2
6	6	5	4	3	5	5	5	5	5	4	6	6	6	7	6	5	5	5	5	6	5	6	5	5	6	6	5	5	6	6	6	6	6	7	6	6	7	6	6	6	6	6	5	6	6	6	6	6
4	5	5	4	3	5	5	4	4	4	4	5	5	5	5	4	4	5	5	4	4	4	3	3	4	4	3	2	2	4	4	5	5	5	5	4	4	3	4	3	5	4	3	5	4	6	5	4	4
2	4	4	2	2	5	6	4	4	4	4	6	5	5	6	4	2	5	5	4	4	3	3	5	6	4	4	3	2	6	6	6	6	6	6	5	4	5	3	2	4	3	3	2	3	3	2	4	2
5	5	6	4	5	5	5	6	3	6	6	6	4	6	6	5	6	3	6	6	5	6	6	6	5	6	6	5	6	5	6	6	5	6	5	5	5	5	6	5	5	6	5	5	5	5	5	5	4
2	5	4	2	3	6	6	4	4	4	4	4	5	5	5	5	5	5	5	4	5	3	4	4	5	5	5	4	4	5	5	5	5	5	5	5	4	4	4	4	4	3	3	1	1	1	1	1	1
5	6	4	5	5	4	5	4	6	5	5	6	4	4	5	6	4	5	7	5	6	7	5	6	5	4	5	7	6	6	7	6	4	4	6	5	6	6	5	5	6	5	4	5	4	5	6	5	5
1	5	3	1	1	6	6	4	4	4	3	6	6	7	6	4	3	4	4	4	4	1	6	5	7	7	5	6	6	6	7	7	7	7	7	6	5	5	5	5	4	2	5	1	2	1	1	7	1
5	6	5	4	3	5	5	4	4	4	4	6	6	5	7	5	5	5	5	4	5	4	4	4	5	5	5	4	4	6	6	7	6	7	5	4	4	4	5	6	5	5	3	5	5	6	5	7	4
5	4	4	3	2	2	3	4	4	4	3	3	3	3	3	3	4	4	4	4	3	3	3	4	4	4	5	3	2	3	3	4	4	3	4	3	4	2	3	2	3	3	2	3	3	2	3	3	2
1	6	4	5	3	5	3	2	2	2	2	4	4	3	4	2	2	3	3	4	4	1	1	1	6	6	4	2	2	5	5	6	6	6	6	6	6	5	4	5	4	4	3	2	3	5	4	5	1
5	6	6	4	3	5	4	4	3	4	3	7	7	7	7	6	6	7	7	6	6	5	4	3	6	6	5	5	4	5	5	6	6	6	6	4	4	4	3	6	4	5	5	4	4	5	4	5	4
2	5	2	4	2	7	6	3	4	4	5	6	5	6	7	4	1	4	4	1	4	2	4	5	6	5	4	3	3	5	5	5	4	4	5	4	5	3	5	3	4	5	2	2	3	2	2	1	3
4	5	4	4	2	6	4	2	2	2	2	5	5	5	5	2	2	2	2	1	1	1	2	1	4	4	1	2	2	5	3	5	5	5	4	2	3	3	2	1	1	2	1	3	3	3	2	2	3
4	7	6	4	6	7	7	4	4	5	4	5	4	4	5	5	5	6	5	4	5	4	2	5	7	5	7	7	7	7	6	6	6	6	4	5	5	5	5	6	4	5	2	2	2	2	2	5	2
1	4	1	6	5	7	7	3	4	5	4	5	4	5	5	1	5	4	5	6	5	1	3	2	6	6	5	7	5	5	4	6	5	5	6	5	4	3	6	6	6	5	5	5	5	1	5	5	5
6	5	6	5	4	7	7	1	3	4	4	5	6	7	5	6	6	6	6	6	6	2	1	2	3	4	1	2	2	6	6	7	7	7	5	6	5	7	7	5	5	6	2	7	6	6	1	5	1
5	7	6	4	2	6	6	5	6	6	4	7	7	7	6	7	7	7	7	7	7	5	5	3	3	2	2	1	2	3	4	6	6	6	7	7	4	7	5	7	7	6	6	5	6	6	7	7	7
4	6	5	5	6	6	3	4	4	4	4	6	5	5	4	5	5	5	5	5	5	4	5	5	5	5	6	5	5	5	5	5	6	6	5	5	5	5	5	5	5	5	5	5	5	5	5	5	5
4	4	4	4	3	4	4	4	4	4	3	5	5	4	5	4	4	5	4	4	4	4	4	4	5	4	4	3	3	4	4	5	5	5	5	4	4	4	4	4	4	4	3	3	4	3	3	4	4
5	6	6	3	3	6	5	3	3	3	3	7	7	7	7	4	5	6	6	4	5	3	5	5	6	6	3	6	3	7	7	7	7	7	7	5	2	5	3	4	5	6	6	5	5	5	5	5	6
4	5	4	4	4	6	6	5	4	4	4	5	5	5	6	5	5	5	5	4	4	4	4	4	5	6	4	4	4	4	4	6	6	6	6	6	6	6	6	5	5	5	3	3	5	5	5	4	4
2	7	5	3	2	5	5	5	4	5	5	6	7	6	6	7	6	6	7	6	6	5	6	4	6	7	5	4	3	6	6	7	7	6	6	4	5	5	5	3	5	5	4	4	2	4	2	2	1
5	6	4	5	6	6	6	4	3	4	3	6	5	4	5	6	6	6	6	5	4	3	2	2	4	4	4	3	3	5	3	5	5	5	5	4	4	3	4	4	4	5	4	5	6	6	6	6	5
3	6	2	2	4	6	7	6	5	5	4	6	6	6	7	2	2	5	5	4	4	3	2	3	6	7	7	2	2	6	4	7	5	7	6	4	6	6	7	6	6	6	2	5	4	6	4	6	3
6	7	6	4	3	4	4	5	4	5	5	5	6	5	6	6	6	6	6	5	5	2	4	4	5	6	3	3	2	5	4	5	4	4	5	5	6	5	5	5	5	6	4	5	4	5	5	5	5
3	4	4	5	5	4	6	4	4	4	4	5	5	6	5	3	3	3	3	2	4	4	4	4	5	4	4	3	2	5	4	5	5	5	4	4	4	4	3	4	4	3	4	2	4	4	5	5	3
4	6	5	3	4	6	5	4	4	5	5	4	5	6	5	5	4	5	6	4	4	3	4	4	5	5	4	4	5	5	5	5	5	5	4	5	4	4	4	4	4	5	4	4	3	4	3	4	4
6	5	7	5	5	7	7	5	5	7	6	6	7	6	5	7	6	6	7	5	5	6	6	7	7	5	6	6	7	5	6	6	7	5	6	6	7	5	6	7	5	5	6	6	7	7	6	5	6
6	3	4	2	1	6	5	3	3	4	3	5	5	7	5	4	3	5	7	4	5	2	2	3	5	6	3	1	1	4	2	5	4	5	3	2	5	3	4	3	4	5	1	1	1	1	1	5	1
1	5	2	3	3	5	5	5	5	5	5	6	6	6	6	3	3	3	3	3	3	3	3	3	3	3	2	2	2	5	5	5	5	5	6	5	5	5	5	5	5	5	4	3	3	3	3	3	3
6	6	6	6	4	5	5	6	5	6	5	6	5	6	5	6	6	6	6	6	6	7	6	6	5	7	6	7	6	7	6	5	7	6	5	6	6	7	6	6	5	6	6	7	7	6	6	6	6
3	5	4	2	1	6	6	5	3	3	2	5	3	5	5	4	4	5	5	4	5	4	3	2	5	6	5	2	2	5	5	6	7	7	5	5	4	5	5	5	5	5	6	4	4	5	3	7	2
5	6	6	6	6	6	6	6	5	5	5	6	6	6	5	5	5	5	5	5	4	4	5	5	6	6	6	6	6	6	6	6	5	5	6	6	6	6	6	6	6	5	6	6	6	5	4	5	6
6	6	7	7	7	7	7	6	5	6	5	6	6	7	7	6	6	7	5	7	7	6	5	7	7	6	6	6	6	6	7	7	7	6	6	6	7	7	6	6	6	7	7	6	6	5	6	6	6
5	6	5	4	4	6	5	4	5	5	4	6	6	5	7	4	4	5	5	5	5	4	5	5	6	5	4	4	4	6	7	6	6	6	6	4	5	5	6	4	5	4	5	5	5	6	5	6	5
6	5	4	5	5	4	4	4	6	5	7	6	5	6	5	6	6	5	6	6	5	5	6	6	6	5	6	6	4	5	6	5	6	6	6	5	5	6	5	6	6	6	5	5	6	6	6	5	5
4	5	3	3	2	4	4	4	3	3	4	4	4	4	5	4	4	4	4	2	3	2	4	4	4	4	5	3	3	4	3	3	4	5	5	5	4	4	5	6	4	4	5	4	2	4	3	4	3
2	4	6	3	3	2	3	5	4	5	6	6	5	3	6	5	6	6	7	4	4	5	6	6	6	6	5	5	2	6	4	6	7	6	5	7	6	5	7	6	5	6	3	3	3	4	2	4	3
5	6	5	5	6	5	5	5	5	5	5	5	5	5	6	6	4	6	6	6	7	5	6	5	7	6	7	5	7	6	6	7	5	7	6	5	7	6	7	6	7	6	7	5	7	6	5	7	5
2	7	6	7	7	6	7	7	7	7	7	7	6	7	7	7	7	7	7	7	7	7	7	7	6	7	7	6	7	7	7	7	7	7	7	6	7	7	7	7	6	7	7	7	7	6	7	7	7
5	7	6	7	5	7	7	6	6	6	6	7	7	7	6	7	7	7	7	7	7	6	6	7	7	7	7	7	6	7	7	7	7	7	7	6	6	7	7	7	7	5	5	2	7	5	4	7	2
5	6	6	5	6	7	3	6	6	6	5	7	6	6	6	7	7	6	6	6	7	5	7	6	6	6	5	6	5	6	6	6	6	7	5	7	6	7	7	6	6	7	5	6	6	6	7	6	6
2	6	6	7	4	6	5	6	6	5	5	6	6	5	5	6	5	6	5	6	6	5	5	6	6	5	6	5	6	5	5	6	5	6	6	6	5	6	5	6	5	5	6	2	4	4	4	4	4
5	5	7	1	1	7	7	3	3	3	3	7	7	7	4	2	2	5	5	5	5	3	1	1	2	1	5	1	1	1	1	7	7	7	2	2	3	3	7	1	2	5	1	3	1	3	2	5	1
2	6	7	1	2	6	2	1	1	2	2	6	6	5	6	6	6	6	6	5	5	3	3	2	5	5	6	4	4	5	6	6	5	6	6	3	5	3	6	6	6	6	1	5	4	3	3	6	2
4	6	1	1	1	4	3	4	4	4	4	5	4	4	4	4	3	4	4	4	4	3	3	3	5	5	5	3	2	5	5	5	5	5	4	4	4	4	5	5	5	4	3	2	3	3	2	5	1
3	6	4	4	4	3	4	4	4	4	4	6	4	4	5	4	3	4	4	3	4	3	4	4	4	5	5	3	3	4	3	4	4	4	5	5	4	4	5	6	4	4	3	3	4	4	5	3	4
2	5	6	6	2	7	7	3	3	4	3	5	6	6	6	7	7	7	7	7	7	5	7	7	6	6	3	6	4	6	6	6	6	6	6	6	6	6	6	4	6	6	4	2	5	3	3	6	2
3	6	4	4	4	5	4	4	5	6	3	6	6	6	6	4	5	5	5	4	5	5	5	5	7	7	6	5	5	5	4	6	7	7	4	4	4	5	5	6	6	4	4	4	5	4	5	5	3
3	5	4	3	2	4	5	4	5	4	6	5	4	7	6	4	3	4	5	6	4	3	5	5	6	7	2	5	3	7	6	5	4	6	7	3	5	6	5	5	4	5	6	3	2	5	4	5	4
3	6	2	1	1	5	2	4	4	5	4	7	7	7	7	3	3	5	5	3	1	1	1	4	7	7	2	1	1	5	4	5	5	7	6	3	4	3	6	5	5	5	2	1	1	5	1	1	1
3	5	4	5	4	5	5	5	5	5	5	5	5	5	5	5	5	5	5	5	5	5	5	5	5	5	5	5	4	5	5	5	5	5	5	5	5	5	5	5	5	5	5	5	4	5	5	5	5
5	7	7	7	6	7	7	4	5	5	5	5	5	5	4	4	4	6	5	5	5	5	5	5	7	7	7	7	7	7	7	7	7	7	7	7	7	7	7	7	7	7	7	2	5	5	4	7	6
4	6	4	6	4	5	6	5	7	6	5	6	5	5	6	7	6	5	6	5	5	6	7	6	5	6	7	5	4	6	6	7	7	6	6	5	6	7	7	3	5	6	5	3	5	6	4	5	6
6	5	5	7	5	6	6	5	6	6	5	6	5	5	5	6	5	6	5	6	5	6	6	5	6	5	6	6	6	5	5	6	5	6	5	6	6	6	6	6	5	6	5	6	6	6	6	6	6
4	6	5	3	3	6	6	5	4	4	4	5	5	6	7	6	6	6	6	5	4	3	3	4	5	5	5	5	3	5	5	6	6	6	4	4	5	5	4	5	6	5	3	4	5	5	5	5	4
5	6	6	2	3	5	5	6	6	6	6	6	6	6	5	5	6	6	6	6	5	6	6	6	6	6	5	3	3	6	5	3	6	5	3	6	6	6	5	3	3	6	3	6	6	5	2	5	6
5	7	5	7	4	4	6	5	6	6	6	7	7	7	5	6	6	7	7	3	5	3	4	4	7	7	7	3	3	7	7	7	7	7	7	7	7	7	7	5	7	7	2	2	2	7	6	7	2
3	5	1	4	3	3	7	4	4	4	4	4	5	4	5	4	4	4	4	2	3	4	4	4	4	5	5	4	5	5	4	5	6	4	5	5	5	5	5	5	4	5	6	6	6	7	6	7	4
5	5	4	4	4	4	4	4	4	4	4	4	5	5	5	4	4	4	4	4	4	3	3	3	4	4	4	4	4	4	4	5	5	5	5	5	5	4	5	5	5	5	5	4	3	4	3	3	4
5	7	7	7	7	6	6	4	4	4	4	6	5	5	5	5	5	6	6	6	6	6	4	5	6	7	4	5	4	5	5	5	5	6	6	5	5	4	5	4	5	6	4	6	7	5	5	6	5
2	5	6	2	1	6	6	2	2	2	3	6	7	7	7	2	2	4	4	2	2	1	1	1	6	5	3	1	1	6	5	6	6	6	6	3	6	6	6	3	4	2	1	1	1	1	1	3	1
1	5	5	4	2	5	5	4	4	4	4	5	5	5	6	4	4	5	4	4	5	4	5	5	5	5	4	3	3	5	5	5	5	6	5	5	4	5	5	6	6	5	4	1	2	3	3	6	3
3	7	6	6	7	5	7	3	5	5	5	6	7	7	6	5	5	5	5	5	6	3	5	6	7	7	6	5	3	6	6	7	7	7	6	6	5	5	6	5	6	6	3	1	5	5	5	6	3
4	6	4	4	5	6	5	4	5	5	4	7	7	7	6	5	5	5	6	7	7	4	4	4	5	6	6	7	7	6	6	6	5	6	6	5	5	6	6	4	6	7	6	7	7	6	7	6	6
3	5	4	3	3	6	6	3	3	3	3	6	5	4	7	2	5	6	6	3	2	2	5	6	7	7	2	2	1	6	6	6	6	6	5	4	4	5	6	6	6	6	1	1	1	2	2	6	4
6	6	6	6	6	6	6	6	6	6	6	6	6	6	6	6	6	6	6	6	6	6	7	7	6	6	6	6	6	6	7	6	6	7	6	7	6	6	6	6	6	6	6	5	6	6	5	6	6
2	6	6	6	5	6	5	4	4	4	4	6	6	6	7	5	5	6	6	4	4	3	5	4	6	6	1	3	1	6	7	7	6	6	4	3	4	6	7	6	6	6	2	3	2	5	5	6	4
6	6	5	4	3	3	5	3	5	6	3	4	5	5	6	3	3	4	4	6	4	4	4	4	6	6	6	3	6	5	4	5	5	6	4	6	4	5	5	5	6	6	4	2	3	4	4	6	3
6	6	6	2	2	7	7	5	5	6	6	7	7	6	6	7	7	7	7	5	3	2	6	6	6	6	2	1	1	5	5	5	6	7	3	7	7	7	7	7	6	7	6	6	6	5	5	6	6
5	6	7	7	6	7	7	7	7	7	5	7	7	7	7	6	6	6	6	6	6	6	7	7	7	7	7	7	6	7	6	7	7	7	7	7	7	7	6	7	7	7	7	6	5	6	6	6	6
5	6	6	4	5	4	5	4	5	5	5	6	6	5	6	5	5	6	5	5	5	6	6	6	6	6	6	6	6	6	6	6	6	7	6	5	6	5	6	6	7	6	6	6	5	5	5	6	5
5	6	6	5	4	7	5	4	4	4	4	6	6	6	6	5	5	5	5	5	5	4	5	5	6	6	5	5	4	5	6	6	5	4	6	5	5	5	5	5	6	6	6	5	5	4	5	5	4
3	6	6	5	6	6	6	4	4	5	6	7	7	7	5	6	6	6	6	6	5	6	4	6	5	6	7	5	5	6	6	6	6	6	5	5	5	6	6	5	6	5	4	5	6	6	6	7	6
2	6	2	2	2	5	6	5	5	4	4	4	5	6	5	5	5	6	6	7	7	7	7	7	7	7	7	7	7	7	7	7	7	7	7	7	6	7	7	7	7	7	3	5	6	5	5	6	5
5	6	5	4	5	5	5	4	4	5	5	6	5	5	6	6	6	6	6	6	6	4	5	4	6	6	6	4	4	5	4	5	5	5	6	5	6	5	5	5	5	5	5	5	6	5	5	5	5
5	3	2	6	7	6	7	3	5	2	3	6	6	6	7	4	5	6	6	5	3	3	5	5	5	6	6	5	6	5	7	5	5	5	6	4	5	6	5	7	3	6	3	4	3	5	5	3	1
3	5	3	3	4	7	6	4	4	4	4	4	4	4	4	4	4	6	7	4	5	5	5	4	6	6	5	6	7	5	6	7	4	5	5	7	6	6	7	5	5	6	5	6	6	7	6	6	7
4	7	5	5	4	6	5	5	5	6	5	7	7	6	7	6	5	6	5	5	6	4	4	4	5	4	4	2	3	5	4	6	5	6	4	4	4	3	4	6	6	6	5	3	3	2	3	6	2
6	6	6	5	4	6	2	6	7	4	7	1	5	7	3	7	4	6	4	5	4	6	4	4	5	5	5	6	6	6	4	5	3	6	4	6	6	3	7	6	2	5	6	5	3	5	4	6	3
6	6	6	6	6	6	6	6	6	6	6	7	6	6	6	6	6	6	6	5	6	6	5	5	7	6	7	6	7	6	6	5	6	5	6	6	7	7	6	6	6	6	6	7	6	6	7	6	6
5	6	6	4	4	6	6	4	5	5	4	7	7	7	6	7	5	5	6	7	4	4	4	4	5	6	5	2	3	5	5	4	5	5	5	3	4	5	6	7	6	5	4	4	3	5	5	5	4
4	4	3	3	3	6	5	4	4	4	3	5	5	5	6	4	4	4	5	4	4	4	3	4	5	5	3	4	4	5	5	5	5	6	5	5	5	6	6	6	6	6	5	4	4	4	4	6	4
5	5	6	6	7	7	7	5	6	6	7	6	6	6	7	6	5	6	5	4	4	4	6	6	6	5	5	6	5	5	6	7	5	6	6	6	6	5	5	6	5	6	6	6	7	6	6	6	6
5	6	7	7	6	7	4	6	5	5	5	6	6	6	6	5	6	7	7	7	7	5	6	6	6	6	5	5	5	6	7	7	7	7	7	5	5	5	5	7	7	6	4	7	7	7	7	7	7
5	5	4	5	5	6	6	4	4	4	4	5	5	5	6	4	4	4	5	4	4	3	4	4	5	5	5	4	4	5	5	5	5	5	5	5	4	4	5	5	5	5	4	5	4	5	5	5	4
2	3	7	5	3	7	7	5	5	5	5	7	7	7	7	2	2	2	2	1	1	1	6	4	7	7	6	1	1	5	1	5	4	4	7	4	4	6	6	7	2	5	4	2	2	1	1	7	1
4	6	2	6	5	7	7	3	3	2	4	3	4	4	2	5	5	5	5	3	5	4	4	4	5	6	3	5	3	5	5	5	4	4	5	4	5	2	5	5	6	6	1	4	2	5	2	5	3
3	4	5	4	4	6	6	5	4	4	4	6	5	4	6	3	2	3	4	3	4	2	3	2	5	5	4	2	2	4	4	5	5	5	5	4	4	2	4	4	5	5	2	3	2	3	3	5	1
3	6	3	3	3	5	4	5	5	5	4	6	6	4	6	3	3	3	3	3	3	4	5	6	6	6	6	4	2	6	7	7	7	7	7	6	6	6	6	6	7	7	4	2	2	3	2	3	1
5	6	7	3	2	7	7	4	4	4	5	6	6	6	6	5	5	6	6	6	7	5	5	4	7	5	3	4	5	6	7	7	7	7	7	6	5	6	7	7	7	5	3	5	6	7	7	6	3
5	4	5	5	5	5	5	4	4	5	4	4	5	5	4	4	5	5	4	5	5	4	4	5	5	4	4	4	5	4	4	5	5	4	4	3	5	4	5	5	4	5	4	4	4	5	5	5	4
2	6	7	4	3	6	5	4	4	4	6	6	7	5	6	4	4	5	5	3	4	2	3	2	6	7	3	2	5	3	6	4	3	4	1	3	2	3	5	4	5	4	1	3	4	5	5	5	3
3	4	2	1	1	1	2	4	4	4	4	5	5	4	5	4	3	4	3	3	4	3	1	2	5	5	4	3	3	4	4	5	4	4	5	4	4	3	6	5	5	2	1	3	3	2	1	2	1
6	7	5	7	1	7	4	2	2	2	2	7	7	7	7	4	4	4	4	1	4	1	2	3	6	6	1	1	1	5	7	7	7	7	4	1	4	4	6	6	7	7	6	7	7	7	7	7	5
5	6	4	6	6	7	7	5	5	5	5	6	6	7	7	6	6	7	7	6	6	6	4	4	5	5	3	3	3	3	4	7	5	6	7	6	7	7	6	6	6	7	4	6	6	6	6	6	5
4	4	5	4	5	4	3	4	3	4	5	4	4	6	4	3	4	4	4	3	3	3	7	5	5	4	4	4	4	4	4	5	3	5	3	3	6	5	4	5	4	5	2	6	3	3	5	3	3
1	4	2	3	2	7	4	5	4	4	4	6	6	6	3	4	2	5	5	2	3	2	2	1	6	7	5	1	2	5	5	6	5	4	5	3	4	5	6	5	3	4	2	2	1	1	3	6	1
5	7	6	7	7	7	7	6	6	6	5	7	7	7	7	6	6	6	6	6	6	6	7	7	7	7	6	7	7	7	7	7	7	7	7	7	7	7	7	7	7	7	7	6	7	6	6	7	6
4	6	5	4	4	5	6	5	5	5	4	6	6	4	5	5	4	4	6	5	4	4	6	4	5	4	6	4	5	4	4	6	5	6	5	5	6	4	6	5	6	4	6	5	4	5	4	6	4
3	5	5	3	3	4	6	4	4	4	5	5	5	5	6	5	5	5	5	3	4	3	3	5	5	5	5	3	3	5	5	5	6	6	6	4	4	5	5	5	5	5	4	3	5	5	5	5	3
7	7	6	6	5	6	5	6	5	6	6	5	5	6	6	5	5	6	6	6	5	6	5	6	6	5	6	5	6	5	5	5	5	5	6	6	5	5	6	6	5	6	6	6	5	5	6	5	6
2	7	6	6	7	6	5	5	3	3	3	6	6	7	7	4	4	4	4	3	3	2	2	3	5	6	2	3	3	5	4	5	5	5	4	4	3	2	5	5	4	5	4	3	3	5	4	4	4
5	6	4	3	2	6	5	5	5	5	5	5	3	5	5	5	4	5	5	5	4	4	4	4	5	5	5	3	3	5	6	5	5	5	5	5	5	4	5	3	4	5	3	5	6	6	5	6	5
6	7	6	7	7	7	7	5	5	5	5	6	6	7	7	7	7	7	7	5	6	5	6	7	7	7	4	6	6	7	7	7	7	7	7	4	5	4	6	7	4	5	5	4	3	6	5	7	5
5	5	6	5	7	7	5	5	4	4	5	6	7	7	4	6	5	6	5	5	6	6	5	6	6	6	5	5	6	6	6	6	4	6	6	5	6	6	5	7	5	5	5	7	6	5	5	5	6
6	7	6	6	6	6	6	6	5	7	7	6	6	6	7	5	6	6	6	5	6	5	6	5	6	6	5	6	6	6	6	6	6	5	6	5	6	5	6	6	6	5	5	6	5	6	6	5	6
7	6	6	4	5	5	5	5	5	6	7	6	6	6	6	6	7	6	6	6	6	6	6	7	6	7	6	6	7	6	6	6	7	6	6	7	6	6	7	6	6	6	7	6	7	6	6	6	6
4	5	5	4	3	5	4	4	4	4	5	6	5	5	5	4	4	4	4	4	4	4	4	4	4	5	5	3	3	5	5	5	5	5	5	4	5	4	5	4	4	5	4	4	4	4	4	4	4
5	5	4	3	3	5	7	3	3	4	3	5	4	5	5	4	3	5	5	5	6	2	4	5	6	7	6	4	3	5	5	5	6	6	6	4	4	4	6	5	6	5	5	4	3	2	3	5	1
3	4	3	3	3	3	3	3	3	3	3	4	3	2	4	3	3	3	3	3	4	3	3	2	3	3	3	3	3	3	3	3	2	3	3	2	3	3	3	3	3	3	3	3	3	3	3	3	3
6	6	5	6	3	3	4	5	3	2	3	6	5	5	6	4	4	5	4	4	4	3	4	4	4	4	4	4	2	4	3	5	5	5	5	5	5	5	5	4	5	5	4	4	3	4	3	4	4
2	5	4	7	7	7	7	5	6	4	2	7	7	7	4	6	7	7	7	5	5	5	7	7	7	7	5	7	7	7	7	7	7	7	7	5	4	4	7	7	7	3	7	5	5	5	5	6	7
2	6	3	4	2	5	6	3	3	5	4	5	4	4	6	3	5	4	5	4	5	3	3	3	4	5	5	3	3	4	5	5	5	5	5	5	4	5	4	4	4	4	4	3	3	3	5	5	3
4	5	5	5	6	6	5	4	5	5	5	6	6	5	5	5	4	5	5	4	5	4	4	4	4	5	3	3	2	5	6	6	6	6	6	5	5	6	5	6	5	6	5	3	4	4	3	4	3
5	5	4	5	4	3	4	4	3	4	4	4	6	7	7	5	5	5	5	4	4	4	4	4	5	5	5	5	4	5	5	5	5	5	4	4	5	5	4	4	4	3	3	3	3	3	3	4	2
7	7	7	7	7	7	7	7	7	7	7	7	7	7	7	7	7	7	7	7	7	7	7	7	7	7	7	7	7	7	7	7	7	7	7	7	7	7	7	7	7	7	7	7	7	7	7	7	7
6	5	6	7	4	7	6	3	4	4	4	5	4	4	5	5	5	5	5	4	4	4	4	4	4	4	4	4	4	4	4	4	5	5	5	4	5	4	5	6	5	4	4	3	2	6	6	6	6
4	5	3	3	3	4	4	3	4	4	3	5	4	4	5	6	6	5	5	4	3	3	1	2	2	1	2	2	2	4	3	4	4	4	5	3	2	4	5	5	6	5	4	5	4	4	4	5	3
3	5	2	5	4	6	5	3	3	5	4	5	5	5	4	5	5	4	4	4	4	3	1	1	4	3	3	2	1	4	4	6	6	6	5	5	5	5	5	4	4	4	3	4	5	5	4	5	3
6	5	6	7	6	5	6	5	5	6	6	5	6	5	6	6	5	6	5	4	5	7	5	6	6	5	4	7	5	6	5	6	4	5	6	6	5	6	6	7	6	5	6	6	6	6	5	4	6
3	6	6	6	5	5	6	5	5	5	5	6	6	1	6	6	6	6	6	3	5	2	2	3	6	6	5	2	2	5	2	5	5	5	3	6	5	3	6	5	6	6	3	3	5	6	5	6	3
6	7	7	7	7	7	7	3	4	4	4	7	7	7	7	7	7	7	7	4	6	3	5	5	7	7	5	3	7	6	7	7	7	7	7	7	7	7	7	7	7	7	4	7	7	7	7	7	7
3	6	6	7	7	7	7	4	4	4	5	7	7	7	7	6	6	6	6	5	5	4	4	4	6	7	6	4	3	5	4	6	6	6	4	4	4	5	5	4	5	7	4	6	7	7	7	7	7
2	2	6	2	2	5	3	5	5	5	3	5	5	4	6	6	4	6	6	4	4	5	5	6	5	5	3	3	3	6	6	6	4	6	6	5	3	2	7	7	7	2	4	3	3	4	3	6	3
5	6	7	2	4	6	4	3	7	6	6	6	4	6	7	1	1	5	4	5	6	4	6	7	7	7	5	4	2	4	4	6	5	5	6	5	5	3	5	2	3	5	5	1	3	5	4	6	1
3	6	5	7	6	6	6	5	5	5	5	4	5	4	6	6	6	7	6	5	4	3	6	6	6	6	2	3	3	6	6	7	7	6	6	7	5	5	7	5	7	5	6	5	2	3	5	7	1
6	6	6	6	7	7	7	6	6	6	6	6	6	6	6	6	7	7	7	6	6	6	6	6	5	6	6	6	7	7	7	6	6	6	5	5	5	5	6	6	6	6	6	6	7	6	7	7	6
2	5	1	1	1	7	5	1	4	5	5	7	7	7	7	7	6	7	7	6	7	4	7	7	7	7	7	5	4	7	7	7	7	7	7	7	7	5	4	6	6	6	4	4	2	3	1	1	1
4	5	6	5	6	6	5	6	5	5	5	5	6	5	5	7	5	5	6	5	5	6	5	5	5	6	5	5	6	5	6	6	5	6	5	6	6	5	6	6	5	6	5	4	6	5	5	6	5
5	7	3	1	1	7	7	5	3	1	1	4	6	5	7	3	3	3	6	2	2	1	2	2	6	6	2	1	1	1	1	4	3	1	6	7	3	4	3	6	6	3	4	4	5	7	5	6	4
2	5	2	6	3	6	6	3	5	6	3	6	5	5	4	2	2	5	5	4	6	2	5	5	6	6	3	2	2	4	4	6	5	6	6	3	3	2	2	3	6	6	2	3	5	2	3	2	1
3	4	3	4	3	5	5	3	4	5	3	5	5	4	6	5	5	6	5	3	5	3	4	5	5	6	5	4	3	6	5	5	5	5	6	4	5	4	5	5	5	5	5	3	3	4	3	5	3
4	5	5	6	5	7	7	6	6	5	6	6	6	5	6	6	5	5	6	5	5	5	6	5	6	6	6	5	5	6	6	6	6	6	6	6	6	6	6	6	6	6	6	5	6	5	6	6	5
3	3	5	1	1	6	3	3	3	3	3	7	7	7	7	2	2	3	3	3	4	2	2	3	7	6	6	1	1	2	1	4	5	5	5	3	4	4	4	4	4	4	2	3	3	3	2	2	2
3	5	5	3	3	5	5	4	4	4	4	5	5	5	5	4	4	4	4	3	3	4	3	4	5	4	4	3	3	3	4	5	5	5	4	4	4	4	4	4	4	5	3	3	3	4	3	3	3
5	5	4	5	5	5	4	4	4	4	5	4	5	5	5	5	5	4	5	4	4	4	5	5	5	4	5	5	4	4	4	4	4	5	4	4	4	4	4	4	5	4	5	5	5	5	5	4	5
4	5	4	6	6	6	4	5	5	5	6	7	7	6	7	4	4	4	4	4	5	4	3	3	6	6	6	2	1	2	4	6	6	6	6	5	5	4	4	4	6	4	1	1	1	1	1	1	1
7	7	7	7	7	7	7	7	1	1	1	7	7	7	1	7	7	7	7	7	7	1	1	1	7	7	7	7	7	7	7	7	7	7	7	7	7	7	7	7	7	7	7	7	7	7	7	7	7
4	6	4	6	5	6	6	5	4	5	5	7	6	6	5	7	7	7	7	6	7	5	7	6	7	7	6	6	4	6	6	6	6	6	6	6	6	5	6	7	7	6	6	7	6	6	6	6	6
5	4	6	5	6	6	7	4	6	5	6	6	7	6	6	5	7	7	6	6	5	6	6	6	6	6	5	7	6	5	6	5	6	6	6	6	6	6	6	6	5	6	5	5	5	5	5	6	6
1	1	1	1	1	1	1	1	2	1	2	1	1	1	1	1	2	1	2	1	2	1	1	1	1	1	1	1	2	1	1	1	1	2	2	2	1	2	2	2	3	2	2	3	2	3	4	3	3
3	6	7	6	4	7	3	3	2	3	4	6	6	6	6	4	4	3	4	4	4	3	2	3	5	6	5	3	3	4	5	5	3	6	5	4	4	5	5	3	3	5	2	2	2	5	3	3	2
2	3	5	7	6	7	7	5	4	5	4	6	6	5	6	5	4	3	4	2	4	2	2	1	6	7	3	3	5	6	7	7	7	7	5	3	3	2	5	5	6	6	2	2	2	2	1	7	2
5	7	4	4	1	7	7	2	2	2	2	7	7	7	7	6	6	6	6	6	6	1	3	3	7	7	3	1	1	6	6	6	6	6	6	2	2	2	7	4	2	1	1	1	7	6	7	7	5
4	5	5	3	3	5	5	4	4	4	4	5	5	5	5	4	4	4	5	4	5	4	5	5	5	5	5	3	4	5	5	5	5	5	5	5	5	4	4	5	5	4	4	2	2	3	3	3	2
3	4	5	4	4	5	5	4	4	4	4	6	6	6	5	4	4	4	4	4	4	4	6	6	6	6	4	4	4	5	5	5	5	5	5	5	5	4	4	5	5	5	4	2	2	3	3	5	3
3	6	2	7	5	7	6	3	4	4	4	5	5	4	6	5	4	6	5	3	4	1	3	3	6	4	3	1	1	4	3	7	5	6	7	3	4	6	7	5	6	4	2	3	3	6	4	3	2
3	5	6	2	1	5	6	4	5	4	5	6	6	3	7	3	3	5	5	2	3	5	2	4	5	3	1	3	3	5	3	6	5	5	7	7	6	5	6	5	6	6	3	3	3	2	2	5	5
4	7	5	6	2	6	6	3	3	5	6	7	7	7	7	4	4	4	4	4	4	4	2	5	7	7	4	4	4	7	7	7	7	7	7	7	7	7	7	4	5	5	1	5	4	5	6	4	4
6	5	5	6	5	5	5	5	6	5	5	5	5	7	6	5	5	5	5	6	4	5	6	5	6	4	6	5	6	4	6	5	6	5	6	5	5	6	5	6	5	6	5	5	6	5	6	5	6
4	7	6	4	2	2	2	6	6	6	6	6	6	6	6	6	6	7	6	6	7	7	6	7	7	7	7	4	6	6	6	6	6	6	6	6	5	6	6	5	5	6	6	5	6	5	6	5	5
4	5	4	5	4	5	5	5	5	5	4	5	5	5	5	4	4	4	4	4	5	4	4	4	4	4	4	4	4	5	5	5	4	4	5	4	5	5	5	5	5	5	5	4	4	5	4	5	5
5	6	2	6	3	7	7	6	4	6	6	6	7	4	6	2	2	5	5	4	5	3	5	5	7	7	6	3	6	6	7	6	6	6	6	6	6	5	6	4	4	6	3	3	3	5	3	6	6
4	6	5	5	5	6	4	4	4	4	4	6	6	6	6	5	5	5	5	4	4	4	4	4	5	5	5	4	5	4	5	5	5	5	5	4	4	4	4	4	4	4	4	3	4	5	4	5	4
3	5	2	2	4	6	4	3	3	5	4	6	5	7	6	2	3	5	5	4	4	3	3	3	4	3	2	2	4	5	6	7	5	4	5	4	4	2	4	5	5	4	1	3	3	5	3	4	1
1	7	3	7	1	7	7	1	1	4	1	7	7	7	7	7	7	7	7	7	7	3	7	5	7	7	1	7	1	7	7	7	7	7	4	7	5	4	7	1	1	7	1	1	1	4	1	7	1
6	7	6	5	6	6	6	5	7	6	6	6	7	6	5	6	5	6	6	7	7	6	6	5	7	5	7	6	7	6	6	5	6	6	6	7	5	6	6	7	7	6	5	5	7	5	7	6	7
6	6	3	1	1	3	1	5	5	5	5	6	5	7	7	4	4	5	5	5	3	5	1	3	7	5	2	1	4	3	5	5	4	5	5	3	5	5	5	5	6	5	5	5	5	6	5	5	3
5	4	4	4	3	4	3	4	3	3	3	5	4	5	4	4	3	4	3	4	3	3	3	4	3	3	3	4	3	3	3	3	3	4	3	4	3	3	3	3	3	4	4	3	3	3	3	4	3
5	6	5	6	6	6	6	5	4	5	4	5	4	4	5	6	4	4	5	4	4	3	4	4	5	5	5	4	3	4	4	5	5	5	5	5	4	4	5	6	4	4	4	4	5	5	4	4	3
2	5	4	4	3	6	6	3	3	4	3	6	6	6	7	4	4	5	5	3	3	3	2	3	5	5	2	3	3	5	5	4	3	3	5	3	3	5	3	5	5	5	4	3	3	3	3	5	2
7	7	7	7	5	6	6	5	5	4	6	7	7	7	7	7	7	7	7	7	7	4	5	5	7	7	7	7	7	7	7	7	7	7	7	7	7	7	7	7	7	7	7	7	7	5	4	7	2
4	6	7	6	5	4	6	5	7	6	5	7	5	6	6	6	5	7	4	6	5	3	6	5	6	5	3	4	3	6	7	6	5	7	7	5	7	6	6	5	3	5	2	5	6	7	6	6	5
2	5	4	4	4	6	6	4	4	4	4	6	6	5	6	3	3	3	3	3	4	2	2	2	2	2	2	1	1	4	4	5	5	5	5	3	4	4	4	1	4	4	1	2	1	1	1	1	1
4	5	5	5	4	5	5	5	4	4	4	5	5	5	5	5	5	5	5	5	5	4	5	5	5	5	5	4	4	5	5	5	5	5	5	5	5	5	5	5	5	5	4	4	4	4	3	6	4
6	5	6	5	5	5	5	5	5	5	6	5	5	5	5	6	5	6	5	5	6	5	5	5	6	5	5	6	5	5	5	5	5	5	5	5	6	5	5	5	5	5	6	5	5	5	5	5	5
5	6	6	5	1	6	3	3	3	3	5	7	6	6	6	5	5	6	6	5	4	4	4	4	5	6	5	3	2	6	5	5	6	6	7	5	5	5	5	5	5	5	4	1	5	5	4	4	2
6	4	4	5	5	5	4	4	3	4	4	6	6	6	6	5	5	5	5	4	3	3	3	4	3	3	3	2	2	6	3	5	4	5	4	3	4	5	5	5	4	5	3	1	1	3	3	5	3
3	3	3	2	2	2	2	4	3	3	3	3	3	3	3	3	3	3	3	3	3	3	6	6	3	6	6	2	2	2	3	3	3	3	3	3	3	3	3	3	3	3	3	3	3	3	3	3	3
4	5	3	3	2	4	5	4	3	3	4	3	3	3	5	3	3	4	4	2	2	2	4	4	4	5	3	3	3	4	4	5	5	5	5	3	4	5	5	5	5	5	2	3	3	4	3	5	4
6	6	6	5	7	6	6	6	7	6	6	6	6	6	6	6	6	6	6	6	6	5	6	5	5	6	5	6	6	6	6	5	6	5	5	6	6	5	5	5	5	5	5	5	5	5	5	5	7
5	7	6	6	5	6	5	5	4	5	5	6	7	7	6	6	6	7	7	5	5	4	6	6	6	7	5	5	6	5	6	6	5	5	6	6	6	7	6	5	6	6	4	5	6	6	4	5	6
5	5	3	3	4	6	6	4	5	4	3	6	7	6	4	4	5	4	5	4	5	3	5	4	4	5	5	3	4	5	4	4	6	6	6	5	6	6	6	7	6	5	3	5	7	6	5	5	3
5	7	6	4	2	3	3	6	5	6	5	6	5	3	3	6	6	6	5	5	6	6	6	6	6	5	6	7	5	7	6	6	6	7	6	6	6	7	7	2	5	5	5	5	6	2	2	3	2
5	6	6	5	6	6	5	5	4	3	3	6	7	7	7	7	7	7	7	7	7	4	5	7	7	7	4	5	5	7	5	5	6	7	6	6	6	7	7	5	7	6	6	5	5	6	6	6	5
2	7	2	3	2	7	7	3	2	2	2	7	7	7	7	7	7	7	7	7	5	6	7	7	7	7	6	6	6	7	7	7	7	7	7	7	6	5	6	2	3	2	6	2	5	6	4	6	4
2	5	4	1	2	7	7	2	2	2	2	7	7	7	7	2	2	4	4	2	3	2	6	6	7	7	7	4	1	6	6	7	7	7	7	4	5	2	6	6	5	2	3	1	2	6	2	2	1
3	6	5	3	3	5	6	4	4	5	3	5	6	6	7	5	5	5	6	4	3	4	5	4	2	4	2	2	4	4	5	5	6	7	5	4	5	4	3	4	3	5	5	3	5	2	3	5	4
1	7	7	7	4	7	7	4	5	4	4	7	7	7	7	7	7	7	7	4	7	4	4	7	7	7	7	7	7	7	7	7	7	7	7	7	7	7	7	7	7	7	7	1	7	4	7	7	7
3	6	2	6	7	7	7	2	2	2	2	6	7	7	7	2	2	5	5	5	5	2	1	1	6	6	6	1	1	4	6	6	6	6	6	6	6	6	6	4	4	5	2	2	2	2	3	5	5
3	6	6	3	1	5	3	3	3	5	5	4	5	6	3	4	3	5	6	2	2	2	4	4	6	6	6	4	3	6	7	6	6	5	6	4	3	3	2	2	2	3	1	2	2	3	3	2	2
2	5	5	4	4	5	5	5	5	5	4	5	5	5	5	3	3	4	4	3	4	3	2	2	5	5	4	4	4	5	5	5	5	5	5	5	5	5	5	4	4	4	3	2	3	3	2	5	4
3	5	5	6	5	6	6	3	4	4	4	5	5	5	5	5	5	5	5	5	5	4	5	5	5	5	5	5	5	5	5	5	5	5	5	5	5	5	5	4	5	5	3	5	5	5	5	5	5
4	5	5	4	4	7	7	4	3	3	5	4	4	6	4	4	4	4	5	4	4	3	3	3	4	5	4	4	4	4	4	4	4	4	4	4	4	4	4	4	4	4	4	4	4	4	4	4	4
3	3	5	3	4	5	4	4	4	4	4	4	4	3	4	3	3	4	4	3	3	2	4	4	4	5	5	3	3	4	3	5	4	4	4	4	4	5	4	3	4	4	3	3	3	3	3	3	3
5	5	5	5	5	5	5	5	4	4	4	6	6	6	6	6	5	5	5	5	4	4	6	6	6	6	6	5	4	6	6	6	6	6	6	4	5	5	5	5	5	5	4	4	4	5	4	5	4
4	4	4	4	4	5	4	5	5	4	4	4	4	4	4	5	5	4	4	4	4	4	4	5	5	4	4	4	4	4	4	4	4	5	4	4	4	4	4	5	4	4	4	4	5	4	4	4	4
6	6	5	7	6	7	7	4	4	5	4	6	6	6	6	6	6	6	6	4	5	4	5	5	5	5	5	3	5	5	5	7	7	7	7	6	6	6	7	6	7	6	4	6	7	7	5	5	4
2	4	3	5	5	5	5	3	3	3	2	5	5	5	5	5	4	4	5	4	4	3	3	4	4	5	4	2	3	3	3	3	4	4	4	3	4	4	3	4	4	3	4	3	2	3	2	3	3
2	6	7	6	6	6	6	5	5	5	5	7	7	7	7	6	6	6	6	6	6	6	5	3	6	7	5	5	6	5	6	6	4	6	7	5	5	5	6	7	6	6	4	2	6	4	5	7	2
5	5	4	4	5	5	4	4	5	5	4	4	4	6	5	3	5	5	6	7	4	4	5	5	5	3	5	5	4	6	5	4	5	5	5	4	6	5	4	5	4	5	4	6	4	7	5	6	5
6	7	7	6	6	7	7	5	5	4	6	6	7	7	7	6	7	6	7	6	7	7	7	6	6	7	7	3	3	5	6	6	6	6	7	6	7	7	7	7	7	6	7	2	6	7	7	7	5
4	6	5	3	2	7	6	1	1	2	1	6	3	3	5	5	5	5	5	3	5	2	3	2	5	6	4	3	5	4	5	5	5	5	6	5	5	5	5	7	5	3	5	6	6	4	5	7	6
2	6	5	4	3	6	6	4	4	4	4	4	5	4	6	6	6	6	5	5	5	3	3	6	6	6	6	3	3	4	5	6	6	6	6	7	7	6	5	5	5	6	5	3	3	4	3	6	4
1	5	1	4	5	7	7	5	4	5	5	4	4	4	7	4	1	4	4	1	4	4	1	1	5	5	1	1	1	4	1	4	7	7	5	4	4	4	2	4	4	4	1	4	4	5	5	7	1
5	5	5	5	4	6	4	4	4	5	4	6	5	4	4	4	7	5	6	4	4	4	5	5	6	4	4	6	5	3	4	5	4	4	5	4	4	4	4	5	5	3	5	3	4	4	5	4	4
1	1	1	1	1	1	1	3	1	3	3	4	4	4	4	4	4	4	4	4	4	1	1	1	1	1	1	1	1	1	4	7	7	7	7	7	7	7	7	7	7	7	4	1	1	1	1	1	1
3	4	3	3	1	3	5	4	2	3	3	3	4	3	3	4	4	5	5	5	4	3	3	2	3	4	4	2	3	4	3	5	5	5	5	3	3	3	3	4	3	3	2	4	4	3	3	4	4
7	7	7	7	7	7	7	7	3	3	2	7	7	7	7	7	7	7	7	7	7	3	3	1	7	7	2	1	7	7	7	7	7	7	7	7	7	7	7	7	7	7	7	7	7	7	7	7	7
2	4	4	4	4	5	5	5	4	4	4	5	4	4	5	4	4	4	4	4	4	3	3	3	4	4	4	4	4	4	4	4	4	4	4	4	4	4	4	4	4	4	4	4	4	4	4	4	4
6	7	4	6	6	7	6	3	3	4	5	6	7	6	6	6	5	6	6	6	5	2	2	2	6	6	3	2	2	6	6	6	4	4	3	3	3	6	5	4	4	6	2	6	6	7	6	6	6
3	5	5	5	6	6	6	5	5	5	5	6	6	6	6	6	6	6	6	6	6	6	6	6	6	6	6	6	6	6	6	6	7	6	6	6	6	6	6	6	6	6	6	3	4	4	4	5	4
3	5	4	6	3	5	3	4	3	3	5	5	6	5	5	3	3	5	4	4	5	3	2	2	3	2	4	6	5	5	6	5	5	6	4	4	5	5	6	3	5	5	3	3	4	4	2	5	3
4	6	6	7	5	5	6	7	4	5	5	6	4	5	7	6	5	4	6	4	6	4	7	4	1	1	2	5	3	6	4	6	5	6	5	6	4	6	5	4	6	7	6	6	4	6	4	7	6
5	6	5	5	3	5	5	5	6	6	5	6	6	7	7	7	7	7	7	7	7	7	7	7	7	7	7	7	7	7	7	7	7	7	7	7	7	7	7	7	7	7	7	7	7	7	7	7	7
5	5	5	3	3	3	4	5	5	5	5	4	5	5	5	4	4	4	4	4	4	4	4	5	5	5	5	4	5	4	4	4	5	5	5	5	6	4	6	6	5	4	3	3	3	3	4	4	4
2	6	7	1	1	5	4	4	4	4	4	5	7	5	2	5	5	5	5	2	1	4	3	4	5	4	4	3	1	5	5	5	6	6	4	2	5	6	6	2	5	4	6	4	3	5	2	5	3
3	7	5	1	5	7	7	2	2	2	3	7	7	7	7	5	4	4	5	1	4	3	5	5	7	7	7	2	2	4	4	5	5	6	1	4	4	4	6	1	6	5	1	6	6	6	6	7	4
4	5	4	5	4	5	4	4	4	4	4	5	4	5	5	4	4	4	4	4	4	3	4	4	5	5	4	1	2	4	4	4	4	4	5	4	4	4	4	4	4	4	3	4	4	5	4	6	4
