# Supplementary material for: Applying the S-O-R model to explore impulsive buying behavior driven by influencers on social commerce websites
Source: PeerJ Comput Sci. 2025 Sep 11;11:e3113. doi: 10.7717/peerj-cs.3113 (PMC12453796; doi:10.7717/peerj-cs.3113)
Supplement: Supplemental Information 2 [file peerj-cs-11-3113-s002.zip › datatest/dataset.txt.aggregated]

<dataInformation numberOfIndicators="49" numberOfCases="404" numberOfMissingValues="0">
   <indicatorInformation index="0" name="DP1" mean="3.9158415841584158" kurtosis="-0.8466255904447415" skewNess="-0.09105073928899388" median="4.0" standardDeviation="1.5295267289290442" numberOfRecords="404" numberOfMissingValues="0" lowestValue="1.0" highestValue="7.0" numberOfStrings="0">
      <string>1.0</string>
      <string>2.0</string>
      <string>3.0</string>
      <string>4.0</string>
      <string>5.0</string>
      <string>6.0</string>
      <string>7.0</string>
      <errors class="java.util.ArrayList"/>
   </indicatorInformation>
   <indicatorInformation index="1" name="DP2" mean="5.267326732673268" kurtosis="1.0746407666874584" skewNess="-0.8614815699937887" median="5.0" standardDeviation="1.1931411999209194" numberOfRecords="404" numberOfMissingValues="0" lowestValue="1.0" highestValue="7.0" numberOfStrings="0">
      <string>1.0</string>
      <string>2.0</string>
      <string>3.0</string>
      <string>4.0</string>
      <string>5.0</string>
      <string>6.0</string>
      <string>7.0</string>
      <errors class="java.util.ArrayList"/>
   </indicatorInformation>
   <indicatorInformation index="2" name="DP3" mean="4.683168316831683" kurtosis="-0.10111381710072509" skewNess="-0.5257787757894751" median="5.0" standardDeviation="1.4551424214553532" numberOfRecords="404" numberOfMissingValues="0" lowestValue="1.0" highestValue="7.0" numberOfStrings="0">
      <string>1.0</string>
      <string>2.0</string>
      <string>3.0</string>
      <string>4.0</string>
      <string>5.0</string>
      <string>6.0</string>
      <string>7.0</string>
      <errors class="java.util.ArrayList"/>
   </indicatorInformation>
   <indicatorInformation index="3" name="SCA1" mean="4.425742574257426" kurtosis="-0.5111854813456045" skewNess="-0.25328729499616703" median="4.0" standardDeviation="1.5786103341855247" numberOfRecords="404" numberOfMissingValues="0" lowestValue="1.0" highestValue="7.0" numberOfStrings="0">
      <string>1.0</string>
      <string>2.0</string>
      <string>3.0</string>
      <string>4.0</string>
      <string>5.0</string>
      <string>6.0</string>
      <string>7.0</string>
      <errors class="java.util.ArrayList"/>
   </indicatorInformation>
   <indicatorInformation index="4" name="SCA2" mean="3.982673267326733" kurtosis="-0.8611078819910856" skewNess="-0.11842272391903555" median="4.0" standardDeviation="1.712561853238169" numberOfRecords="404" numberOfMissingValues="0" lowestValue="1.0" highestValue="7.0" numberOfStrings="0">
      <string>1.0</string>
      <string>2.0</string>
      <string>3.0</string>
      <string>4.0</string>
      <string>5.0</string>
      <string>6.0</string>
      <string>7.0</string>
      <errors class="java.util.ArrayList"/>
   </indicatorInformation>
   <indicatorInformation index="5" name="SCA3" mean="5.391089108910891" kurtosis="0.8863016759507527" skewNess="-0.9438082725258603" median="6.0" standardDeviation="1.3258734472038403" numberOfRecords="404" numberOfMissingValues="0" lowestValue="1.0" highestValue="7.0" numberOfStrings="0">
      <string>1.0</string>
      <string>2.0</string>
      <string>3.0</string>
      <string>4.0</string>
      <string>5.0</string>
      <string>6.0</string>
      <string>7.0</string>
      <errors class="java.util.ArrayList"/>
   </indicatorInformation>
   <indicatorInformation index="6" name="SCA4" mean="5.146039603960396" kurtosis="0.04103925781007556" skewNess="-0.6437797330958048" median="5.0" standardDeviation="1.426745642062522" numberOfRecords="404" numberOfMissingValues="0" lowestValue="1.0" highestValue="7.0" numberOfStrings="0">
      <string>1.0</string>
      <string>2.0</string>
      <string>3.0</string>
      <string>4.0</string>
      <string>5.0</string>
      <string>6.0</string>
      <string>7.0</string>
      <errors class="java.util.ArrayList"/>
   </indicatorInformation>
   <indicatorInformation index="7" name="RQ1" mean="4.301980198019802" kurtosis="0.03828643375434515" skewNess="-0.29668044373632846" median="4.0" standardDeviation="1.2676071007942957" numberOfRecords="404" numberOfMissingValues="0" lowestValue="1.0" highestValue="7.0" numberOfStrings="0">
      <string>1.0</string>
      <string>2.0</string>
      <string>3.0</string>
      <string>4.0</string>
      <string>5.0</string>
      <string>6.0</string>
      <string>7.0</string>
      <errors class="java.util.ArrayList"/>
   </indicatorInformation>
   <indicatorInformation index="8" name="RQ2" mean="4.257425742574258" kurtosis="0.07449083576615267" skewNess="-0.08176180741869125" median="4.0" standardDeviation="1.2657206716899507" numberOfRecords="404" numberOfMissingValues="0" lowestValue="1.0" highestValue="7.0" numberOfStrings="0">
      <string>1.0</string>
      <string>2.0</string>
      <string>3.0</string>
      <string>4.0</string>
      <string>5.0</string>
      <string>6.0</string>
      <string>7.0</string>
      <errors class="java.util.ArrayList"/>
   </indicatorInformation>
   <indicatorInformation index="9" name="RQ3" mean="4.4727722772277225" kurtosis="0.233148568891151" skewNess="-0.3251926791782372" median="4.0" standardDeviation="1.184366496337721" numberOfRecords="404" numberOfMissingValues="0" lowestValue="1.0" highestValue="7.0" numberOfStrings="0">
      <string>1.0</string>
      <string>2.0</string>
      <string>3.0</string>
      <string>4.0</string>
      <string>5.0</string>
      <string>6.0</string>
      <string>7.0</string>
      <errors class="java.util.ArrayList"/>
   </indicatorInformation>
   <indicatorInformation index="10" name="RQ4" mean="4.378712871287129" kurtosis="-0.10661946585626403" skewNess="-0.13425969835901064" median="4.0" standardDeviation="1.235867565853793" numberOfRecords="404" numberOfMissingValues="0" lowestValue="1.0" highestValue="7.0" numberOfStrings="0">
      <string>1.0</string>
      <string>2.0</string>
      <string>3.0</string>
      <string>4.0</string>
      <string>5.0</string>
      <string>6.0</string>
      <string>7.0</string>
      <errors class="java.util.ArrayList"/>
   </indicatorInformation>
   <indicatorInformation index="11" name="OL1" mean="5.410891089108911" kurtosis="0.4971971636400063" skewNess="-0.5582247241124274" median="6.0" standardDeviation="1.0668173254874525" numberOfRecords="404" numberOfMissingValues="0" lowestValue="1.0" highestValue="7.0" numberOfStrings="0">
      <string>1.0</string>
      <string>3.0</string>
      <string>4.0</string>
      <string>5.0</string>
      <string>6.0</string>
      <string>7.0</string>
      <errors class="java.util.ArrayList"/>
   </indicatorInformation>
   <indicatorInformation index="12" name="OL2" mean="5.381188118811881" kurtosis="0.3172682549211254" skewNess="-0.4121570247888823" median="5.0" standardDeviation="1.093745754959763" numberOfRecords="404" numberOfMissingValues="0" lowestValue="1.0" highestValue="7.0" numberOfStrings="0">
      <string>1.0</string>
      <string>3.0</string>
      <string>4.0</string>
      <string>5.0</string>
      <string>6.0</string>
      <string>7.0</string>
      <errors class="java.util.ArrayList"/>
   </indicatorInformation>
   <indicatorInformation index="13" name="OL3" mean="5.341584158415841" kurtosis="0.16047098523080816" skewNess="-0.511009982975772" median="5.0" standardDeviation="1.2113953436268958" numberOfRecords="404" numberOfMissingValues="0" lowestValue="1.0" highestValue="7.0" numberOfStrings="0">
      <string>1.0</string>
      <string>2.0</string>
      <string>3.0</string>
      <string>4.0</string>
      <string>5.0</string>
      <string>6.0</string>
      <string>7.0</string>
      <errors class="java.util.ArrayList"/>
   </indicatorInformation>
   <indicatorInformation index="14" name="OL4" mean="5.487623762376238" kurtosis="0.5333806382378525" skewNess="-0.6817793722347016" median="6.0" standardDeviation="1.1571325505893306" numberOfRecords="404" numberOfMissingValues="0" lowestValue="1.0" highestValue="7.0" numberOfStrings="0">
      <string>1.0</string>
      <string>2.0</string>
      <string>3.0</string>
      <string>4.0</string>
      <string>5.0</string>
      <string>6.0</string>
      <string>7.0</string>
      <errors class="java.util.ArrayList"/>
   </indicatorInformation>
   <indicatorInformation index="15" name="PA1" mean="4.764851485148514" kurtosis="-0.17500217769320914" skewNess="-0.3451053689718351" median="5.0" standardDeviation="1.3318832894646664" numberOfRecords="404" numberOfMissingValues="0" lowestValue="1.0" highestValue="7.0" numberOfStrings="0">
      <string>1.0</string>
      <string>2.0</string>
      <string>3.0</string>
      <string>4.0</string>
      <string>5.0</string>
      <string>6.0</string>
      <string>7.0</string>
      <errors class="java.util.ArrayList"/>
   </indicatorInformation>
   <indicatorInformation index="16" name="PA2" mean="4.591584158415841" kurtosis="-0.2197691665126884" skewNess="-0.267376830290178" median="5.0" standardDeviation="1.382001871782535" numberOfRecords="404" numberOfMissingValues="0" lowestValue="1.0" highestValue="7.0" numberOfStrings="0">
      <string>1.0</string>
      <string>2.0</string>
      <string>3.0</string>
      <string>4.0</string>
      <string>5.0</string>
      <string>6.0</string>
      <string>7.0</string>
      <errors class="java.util.ArrayList"/>
   </indicatorInformation>
   <indicatorInformation index="17" name="PA3" mean="5.0816831683168315" kurtosis="0.2698748868777545" skewNess="-0.38305695278863067" median="5.0" standardDeviation="1.1984978794075596" numberOfRecords="404" numberOfMissingValues="0" lowestValue="1.0" highestValue="7.0" numberOfStrings="0">
      <string>1.0</string>
      <string>2.0</string>
      <string>3.0</string>
      <string>4.0</string>
      <string>5.0</string>
      <string>6.0</string>
      <string>7.0</string>
      <errors class="java.util.ArrayList"/>
   </indicatorInformation>
   <indicatorInformation index="18" name="PA4" mean="5.148514851485149" kurtosis="0.32015698021010097" skewNess="-0.36746690969815404" median="5.0" standardDeviation="1.1636928128379584" numberOfRecords="404" numberOfMissingValues="0" lowestValue="1.0" highestValue="7.0" numberOfStrings="0">
      <string>1.0</string>
      <string>2.0</string>
      <string>3.0</string>
      <string>4.0</string>
      <string>5.0</string>
      <string>6.0</string>
      <string>7.0</string>
      <errors class="java.util.ArrayList"/>
   </indicatorInformation>
   <indicatorInformation index="19" name="SOB1" mean="4.393564356435643" kurtosis="-0.10301585261861668" skewNess="-0.23045958918832715" median="4.0" standardDeviation="1.4075673025488988" numberOfRecords="404" numberOfMissingValues="0" lowestValue="1.0" highestValue="7.0" numberOfStrings="0">
      <string>1.0</string>
      <string>2.0</string>
      <string>3.0</string>
      <string>4.0</string>
      <string>5.0</string>
      <string>6.0</string>
      <string>7.0</string>
      <errors class="java.util.ArrayList"/>
   </indicatorInformation>
   <indicatorInformation index="20" name="SOB2" mean="4.643564356435643" kurtosis="0.021023855974912742" skewNess="-0.17719556243229756" median="4.0" standardDeviation="1.288441828282577" numberOfRecords="404" numberOfMissingValues="0" lowestValue="1.0" highestValue="7.0" numberOfStrings="0">
      <string>1.0</string>
      <string>2.0</string>
      <string>3.0</string>
      <string>4.0</string>
      <string>5.0</string>
      <string>6.0</string>
      <string>7.0</string>
      <errors class="java.util.ArrayList"/>
   </indicatorInformation>
   <indicatorInformation index="21" name="SOB3" mean="3.8341584158415842" kurtosis="-0.41373587313227" skewNess="0.07139732870258357" median="4.0" standardDeviation="1.4504084554964882" numberOfRecords="404" numberOfMissingValues="0" lowestValue="1.0" highestValue="7.0" numberOfStrings="0">
      <string>1.0</string>
      <string>2.0</string>
      <string>3.0</string>
      <string>4.0</string>
      <string>5.0</string>
      <string>6.0</string>
      <string>7.0</string>
      <errors class="java.util.ArrayList"/>
   </indicatorInformation>
   <indicatorInformation index="22" name="SP1" mean="4.383663366336633" kurtosis="-0.4204317687634931" skewNess="-0.343370090076025" median="4.0" standardDeviation="1.5314622681466834" numberOfRecords="404" numberOfMissingValues="0" lowestValue="1.0" highestValue="7.0" numberOfStrings="0">
      <string>1.0</string>
      <string>2.0</string>
      <string>3.0</string>
      <string>4.0</string>
      <string>5.0</string>
      <string>6.0</string>
      <string>7.0</string>
      <errors class="java.util.ArrayList"/>
   </indicatorInformation>
   <indicatorInformation index="23" name="SP2" mean="4.4405940594059405" kurtosis="-0.1998044897583342" skewNess="-0.4162882038028082" median="5.0" standardDeviation="1.498823183108046" numberOfRecords="404" numberOfMissingValues="0" lowestValue="1.0" highestValue="7.0" numberOfStrings="0">
      <string>1.0</string>
      <string>2.0</string>
      <string>3.0</string>
      <string>4.0</string>
      <string>5.0</string>
      <string>6.0</string>
      <string>7.0</string>
      <errors class="java.util.ArrayList"/>
   </indicatorInformation>
   <indicatorInformation index="24" name="SP3" mean="5.292079207920792" kurtosis="0.8983809419029121" skewNess="-0.8218953825372688" median="5.0" standardDeviation="1.2363458749229423" numberOfRecords="404" numberOfMissingValues="0" lowestValue="1.0" highestValue="7.0" numberOfStrings="0">
      <string>1.0</string>
      <string>2.0</string>
      <string>3.0</string>
      <string>4.0</string>
      <string>5.0</string>
      <string>6.0</string>
      <string>7.0</string>
      <errors class="java.util.ArrayList"/>
   </indicatorInformation>
   <indicatorInformation index="25" name="SP4" mean="5.306930693069307" kurtosis="0.8800989063257849" skewNess="-0.7965327277442709" median="5.0" standardDeviation="1.2780908895415939" numberOfRecords="404" numberOfMissingValues="0" lowestValue="1.0" highestValue="7.0" numberOfStrings="0">
      <string>1.0</string>
      <string>2.0</string>
      <string>3.0</string>
      <string>4.0</string>
      <string>5.0</string>
      <string>6.0</string>
      <string>7.0</string>
      <errors class="java.util.ArrayList"/>
   </indicatorInformation>
   <indicatorInformation index="26" name="SP5" mean="4.611386138613861" kurtosis="-0.24316950910370982" skewNess="-0.36121866426971505" median="5.0" standardDeviation="1.4402176194905516" numberOfRecords="404" numberOfMissingValues="0" lowestValue="1.0" highestValue="7.0" numberOfStrings="0">
      <string>1.0</string>
      <string>2.0</string>
      <string>3.0</string>
      <string>4.0</string>
      <string>5.0</string>
      <string>6.0</string>
      <string>7.0</string>
      <errors class="java.util.ArrayList"/>
   </indicatorInformation>
   <indicatorInformation index="27" name="FS1" mean="3.9430693069306932" kurtosis="-0.6291068934886419" skewNess="0.031682002050970846" median="4.0" standardDeviation="1.6042105751596252" numberOfRecords="404" numberOfMissingValues="0" lowestValue="1.0" highestValue="7.0" numberOfStrings="0">
      <string>1.0</string>
      <string>2.0</string>
      <string>3.0</string>
      <string>4.0</string>
      <string>5.0</string>
      <string>6.0</string>
      <string>7.0</string>
      <errors class="java.util.ArrayList"/>
   </indicatorInformation>
   <indicatorInformation index="28" name="FS2" mean="3.881188118811881" kurtosis="-0.7534468408022308" skewNess="0.11809085822800067" median="4.0" standardDeviation="1.6592801058175222" numberOfRecords="404" numberOfMissingValues="0" lowestValue="1.0" highestValue="7.0" numberOfStrings="0">
      <string>1.0</string>
      <string>2.0</string>
      <string>3.0</string>
      <string>4.0</string>
      <string>5.0</string>
      <string>6.0</string>
      <string>7.0</string>
      <errors class="java.util.ArrayList"/>
   </indicatorInformation>
   <indicatorInformation index="29" name="FS3" mean="5.0594059405940595" kurtosis="0.6452987480177677" skewNess="-0.5831311928501807" median="5.0" standardDeviation="1.2049549696053339" numberOfRecords="404" numberOfMissingValues="0" lowestValue="1.0" highestValue="7.0" numberOfStrings="0">
      <string>1.0</string>
      <string>2.0</string>
      <string>3.0</string>
      <string>4.0</string>
      <string>5.0</string>
      <string>6.0</string>
      <string>7.0</string>
      <errors class="java.util.ArrayList"/>
   </indicatorInformation>
   <indicatorInformation index="30" name="FS4" mean="4.962871287128713" kurtosis="0.07863395436615539" skewNess="-0.44727334824982135" median="5.0" standardDeviation="1.3390951848640433" numberOfRecords="404" numberOfMissingValues="0" lowestValue="1.0" highestValue="7.0" numberOfStrings="0">
      <string>1.0</string>
      <string>2.0</string>
      <string>3.0</string>
      <string>4.0</string>
      <string>5.0</string>
      <string>6.0</string>
      <string>7.0</string>
      <errors class="java.util.ArrayList"/>
   </indicatorInformation>
   <indicatorInformation index="31" name="EN1" mean="5.48019801980198" kurtosis="0.5273442808051967" skewNess="-0.4734379403369848" median="5.0" standardDeviation="1.0469682588529525" numberOfRecords="404" numberOfMissingValues="0" lowestValue="1.0" highestValue="7.0" numberOfStrings="0">
      <string>1.0</string>
      <string>2.0</string>
      <string>3.0</string>
      <string>4.0</string>
      <string>5.0</string>
      <string>6.0</string>
      <string>7.0</string>
      <errors class="java.util.ArrayList"/>
   </indicatorInformation>
   <indicatorInformation index="32" name="EN2" mean="5.346534653465347" kurtosis="0.5166519764899231" skewNess="-0.5093494480549379" median="5.0" standardDeviation="1.146977461986105" numberOfRecords="404" numberOfMissingValues="0" lowestValue="1.0" highestValue="7.0" numberOfStrings="0">
      <string>1.0</string>
      <string>2.0</string>
      <string>3.0</string>
      <string>4.0</string>
      <string>5.0</string>
      <string>6.0</string>
      <string>7.0</string>
      <errors class="java.util.ArrayList"/>
   </indicatorInformation>
   <indicatorInformation index="33" name="EN3" mean="5.5" kurtosis="0.23181303394525266" skewNess="-0.4313354384302383" median="6.0" standardDeviation="1.0447890497204886" numberOfRecords="404" numberOfMissingValues="0" lowestValue="1.0" highestValue="7.0" numberOfStrings="0">
      <string>1.0</string>
      <string>2.0</string>
      <string>3.0</string>
      <string>4.0</string>
      <string>5.0</string>
      <string>6.0</string>
      <string>7.0</string>
      <errors class="java.util.ArrayList"/>
   </indicatorInformation>
   <indicatorInformation index="34" name="EN4" mean="5.294554455445544" kurtosis="0.5937814413196256" skewNess="-0.5816264938114601" median="5.0" standardDeviation="1.1624785953549281" numberOfRecords="404" numberOfMissingValues="0" lowestValue="1.0" highestValue="7.0" numberOfStrings="0">
      <string>1.0</string>
      <string>2.0</string>
      <string>3.0</string>
      <string>4.0</string>
      <string>5.0</string>
      <string>6.0</string>
      <string>7.0</string>
      <errors class="java.util.ArrayList"/>
   </indicatorInformation>
   <indicatorInformation index="35" name="IM1" mean="4.868811881188119" kurtosis="-0.32743602802568805" skewNess="-0.22468104099109656" median="5.0" standardDeviation="1.2488083723093497" numberOfRecords="404" numberOfMissingValues="0" lowestValue="1.0" highestValue="7.0" numberOfStrings="0">
      <string>1.0</string>
      <string>2.0</string>
      <string>3.0</string>
      <string>4.0</string>
      <string>5.0</string>
      <string>6.0</string>
      <string>7.0</string>
      <errors class="java.util.ArrayList"/>
   </indicatorInformation>
   <indicatorInformation index="36" name="IM2" mean="4.943069306930693" kurtosis="-0.2379061107429732" skewNess="-0.13312731945941242" median="5.0" standardDeviation="1.1664562925053226" numberOfRecords="404" numberOfMissingValues="0" lowestValue="1.0" highestValue="7.0" numberOfStrings="0">
      <string>1.0</string>
      <string>2.0</string>
      <string>3.0</string>
      <string>4.0</string>
      <string>5.0</string>
      <string>6.0</string>
      <string>7.0</string>
      <errors class="java.util.ArrayList"/>
   </indicatorInformation>
   <indicatorInformation index="37" name="IM3" mean="4.8861386138613865" kurtosis="-0.34201336656307024" skewNess="-0.23277432065379242" median="5.0" standardDeviation="1.3170270829492612" numberOfRecords="404" numberOfMissingValues="0" lowestValue="1.0" highestValue="7.0" numberOfStrings="0">
      <string>1.0</string>
      <string>2.0</string>
      <string>3.0</string>
      <string>4.0</string>
      <string>5.0</string>
      <string>6.0</string>
      <string>7.0</string>
      <errors class="java.util.ArrayList"/>
   </indicatorInformation>
   <indicatorInformation index="38" name="EA1" mean="5.2004950495049505" kurtosis="-0.01618303838996793" skewNess="-0.37925825289240256" median="5.0" standardDeviation="1.1375236924853878" numberOfRecords="404" numberOfMissingValues="0" lowestValue="2.0" highestValue="7.0" numberOfStrings="0">
      <string>2.0</string>
      <string>3.0</string>
      <string>4.0</string>
      <string>5.0</string>
      <string>6.0</string>
      <string>7.0</string>
      <errors class="java.util.ArrayList"/>
   </indicatorInformation>
   <indicatorInformation index="39" name="EA2" mean="4.883663366336633" kurtosis="-0.04354322676468092" skewNess="-0.5063602412051342" median="5.0" standardDeviation="1.3979583576938523" numberOfRecords="404" numberOfMissingValues="0" lowestValue="1.0" highestValue="7.0" numberOfStrings="0">
      <string>1.0</string>
      <string>2.0</string>
      <string>3.0</string>
      <string>4.0</string>
      <string>5.0</string>
      <string>6.0</string>
      <string>7.0</string>
      <errors class="java.util.ArrayList"/>
   </indicatorInformation>
   <indicatorInformation index="40" name="EA3" mean="5.024752475247524" kurtosis="0.14718024573301403" skewNess="-0.44913093989393366" median="5.0" standardDeviation="1.244545003390464" numberOfRecords="404" numberOfMissingValues="0" lowestValue="1.0" highestValue="7.0" numberOfStrings="0">
      <string>1.0</string>
      <string>2.0</string>
      <string>3.0</string>
      <string>4.0</string>
      <string>5.0</string>
      <string>6.0</string>
      <string>7.0</string>
      <errors class="java.util.ArrayList"/>
   </indicatorInformation>
   <indicatorInformation index="41" name="EA4" mean="4.913366336633663" kurtosis="0.49657771824183783" skewNess="-0.5724347885410498" median="5.0" standardDeviation="1.2247123543697866" numberOfRecords="404" numberOfMissingValues="0" lowestValue="1.0" highestValue="7.0" numberOfStrings="0">
      <string>1.0</string>
      <string>2.0</string>
      <string>3.0</string>
      <string>4.0</string>
      <string>5.0</string>
      <string>6.0</string>
      <string>7.0</string>
      <errors class="java.util.ArrayList"/>
   </indicatorInformation>
   <indicatorInformation index="42" name="EA5" mean="4.03960396039604" kurtosis="-0.615873377564629" skewNess="-0.17001975783350132" median="4.0" standardDeviation="1.5853337224286448" numberOfRecords="404" numberOfMissingValues="0" lowestValue="1.0" highestValue="7.0" numberOfStrings="0">
      <string>1.0</string>
      <string>2.0</string>
      <string>3.0</string>
      <string>4.0</string>
      <string>5.0</string>
      <string>6.0</string>
      <string>7.0</string>
      <errors class="java.util.ArrayList"/>
   </indicatorInformation>
   <indicatorInformation index="43" name="IBB1" mean="3.982673267326733" kurtosis="-0.7015653209735233" skewNess="-0.08927949903315756" median="4.0" standardDeviation="1.5942957668687643" numberOfRecords="404" numberOfMissingValues="0" lowestValue="1.0" highestValue="7.0" numberOfStrings="0">
      <string>1.0</string>
      <string>2.0</string>
      <string>3.0</string>
      <string>4.0</string>
      <string>5.0</string>
      <string>6.0</string>
      <string>7.0</string>
      <errors class="java.util.ArrayList"/>
   </indicatorInformation>
   <indicatorInformation index="44" name="IBB2" mean="4.225247524752476" kurtosis="-0.7441835756087705" skewNess="-0.1458427091576582" median="4.0" standardDeviation="1.6140644803266964" numberOfRecords="404" numberOfMissingValues="0" lowestValue="1.0" highestValue="7.0" numberOfStrings="0">
      <string>1.0</string>
      <string>2.0</string>
      <string>3.0</string>
      <string>4.0</string>
      <string>5.0</string>
      <string>6.0</string>
      <string>7.0</string>
      <errors class="java.util.ArrayList"/>
   </indicatorInformation>
   <indicatorInformation index="45" name="IBB3" mean="4.433168316831683" kurtosis="-0.3825244479673384" skewNess="-0.407286714783105" median="5.0" standardDeviation="1.5263328411478518" numberOfRecords="404" numberOfMissingValues="0" lowestValue="1.0" highestValue="7.0" numberOfStrings="0">
      <string>1.0</string>
      <string>2.0</string>
      <string>3.0</string>
      <string>4.0</string>
      <string>5.0</string>
      <string>6.0</string>
      <string>7.0</string>
      <errors class="java.util.ArrayList"/>
   </indicatorInformation>
   <indicatorInformation index="46" name="IBB4" mean="4.1683168316831685" kurtosis="-0.6899697970981569" skewNess="-0.1396671555433555" median="4.0" standardDeviation="1.609497227509342" numberOfRecords="404" numberOfMissingValues="0" lowestValue="1.0" highestValue="7.0" numberOfStrings="0">
      <string>1.0</string>
      <string>2.0</string>
      <string>3.0</string>
      <string>4.0</string>
      <string>5.0</string>
      <string>6.0</string>
      <string>7.0</string>
      <errors class="java.util.ArrayList"/>
   </indicatorInformation>
   <indicatorInformation index="47" name="IBB5" mean="4.933168316831683" kurtosis="0.39972224280163493" skewNess="-0.8096774266953147" median="5.0" standardDeviation="1.46171906843818" numberOfRecords="404" numberOfMissingValues="0" lowestValue="1.0" highestValue="7.0" numberOfStrings="0">
      <string>1.0</string>
      <string>2.0</string>
      <string>3.0</string>
      <string>4.0</string>
      <string>5.0</string>
      <string>6.0</string>
      <string>7.0</string>
      <errors class="java.util.ArrayList"/>
   </indicatorInformation>
   <indicatorInformation index="48" name="IBB6" mean="3.881188118811881" kurtosis="-0.7707307510551407" skewNess="-0.051589379082202784" median="4.0" standardDeviation="1.6592801058175222" numberOfRecords="404" numberOfMissingValues="0" lowestValue="1.0" highestValue="7.0" numberOfStrings="0">
      <string>1.0</string>
      <string>2.0</string>
      <string>3.0</string>
      <string>4.0</string>
      <string>5.0</string>
      <string>6.0</string>
      <string>7.0</string>
      <errors class="java.util.ArrayList"/>
   </indicatorInformation>
   <indicatorCorrelations>
      <columns length="49">
         <string>DP1</string>
         <string>DP2</string>
         <string>DP3</string>
         <string>SCA1</string>
         <string>SCA2</string>
         <string>SCA3</string>
         <string>SCA4</string>
         <string>RQ1</string>
         <string>RQ2</string>
         <string>RQ3</string>
         <string>RQ4</string>
         <string>OL1</string>
         <string>OL2</string>
         <string>OL3</string>
         <string>OL4</string>
         <string>PA1</string>
         <string>PA2</string>
         <string>PA3</string>
         <string>PA4</string>
         <string>SOB1</string>
         <string>SOB2</string>
         <string>SOB3</string>
         <string>SP1</string>
         <string>SP2</string>
         <string>SP3</string>
         <string>SP4</string>
         <string>SP5</string>
         <string>FS1</string>
         <string>FS2</string>
         <string>FS3</string>
         <string>FS4</string>
         <string>EN1</string>
         <string>EN2</string>
         <string>EN3</string>
         <string>EN4</string>
         <string>IM1</string>
         <string>IM2</string>
         <string>IM3</string>
         <string>EA1</string>
         <string>EA2</string>
         <string>EA3</string>
         <string>EA4</string>
         <string>EA5</string>
         <string>IBB1</string>
         <string>IBB2</string>
         <string>IBB3</string>
         <string>IBB4</string>
         <string>IBB5</string>
         <string>IBB6</string>
      </columns>
      <rows length="49">
         <string>DP1</string>
         <string>DP2</string>
         <string>DP3</string>
         <string>SCA1</string>
         <string>SCA2</string>
         <string>SCA3</string>
         <string>SCA4</string>
         <string>RQ1</string>
         <string>RQ2</string>
         <string>RQ3</string>
         <string>RQ4</string>
         <string>OL1</string>
         <string>OL2</string>
         <string>OL3</string>
         <string>OL4</string>
         <string>PA1</string>
         <string>PA2</string>
         <string>PA3</string>
         <string>PA4</string>
         <string>SOB1</string>
         <string>SOB2</string>
         <string>SOB3</string>
         <string>SP1</string>
         <string>SP2</string>
         <string>SP3</string>
         <string>SP4</string>
         <string>SP5</string>
         <string>FS1</string>
         <string>FS2</string>
         <string>FS3</string>
         <string>FS4</string>
         <string>EN1</string>
         <string>EN2</string>
         <string>EN3</string>
         <string>EN4</string>
         <string>IM1</string>
         <string>IM2</string>
         <string>IM3</string>
         <string>EA1</string>
         <string>EA2</string>
         <string>EA3</string>
         <string>EA4</string>
         <string>EA5</string>
         <string>IBB1</string>
         <string>IBB2</string>
         <string>IBB3</string>
         <string>IBB4</string>
         <string>IBB5</string>
         <string>IBB6</string>
      </rows>
      <values length="2401">
         <double>1.0000000000000044</double>
         <double>0.3541265412234083</double>
         <double>0.3783778983261306</double>
         <double>0.32033341472583826</double>
         <double>0.3519149131716502</double>
         <double>0.14927098549113502</double>
         <double>0.0986418573832722</double>
         <double>0.3271674878626162</double>
         <double>0.2937540683009025</double>
         <double>0.22282343257777218</double>
         <double>0.23815822834329617</double>
         <double>0.11676015596138219</double>
         <double>0.1508609010596691</double>
         <double>0.19319041998344158</double>
         <double>0.08752024310472865</double>
         <double>0.30133927843456204</double>
         <double>0.357285072015181</double>
         <double>0.27110576163394157</double>
         <double>0.2795929523913136</double>
         <double>0.39594222053366124</double>
         <double>0.2548229436129783</double>
         <double>0.34071037579286795</double>
         <double>0.2061052680084713</double>
         <double>0.2288792678984791</double>
         <double>0.15043801888627856</double>
         <double>0.06259505382606823</double>
         <double>0.2087608551655765</double>
         <double>0.2784905906260676</double>
         <double>0.35399823609806025</double>
         <double>0.12090069576382859</double>
         <double>0.14591258110289837</double>
         <double>0.049967757663138816</double>
         <double>0.0928143077674077</double>
         <double>0.040272287617662286</double>
         <double>0.14480113045654971</double>
         <double>0.21581582658003945</double>
         <double>0.24287948054849443</double>
         <double>0.24345252122143907</double>
         <double>0.2117157499633859</double>
         <double>0.28598457832535945</double>
         <double>0.20264426286219953</double>
         <double>0.2881326212281292</double>
         <double>0.3443635050319897</double>
         <double>0.5150536341091506</double>
         <double>0.4598646753706278</double>
         <double>0.4948526647585607</double>
         <double>0.4592233869134092</double>
         <double>0.2975158609699812</double>
         <double>0.48468952956899963</double>
         <double>0.0</double>
         <double>1.0000000000000009</double>
         <double>0.3923718516272069</double>
         <double>0.2812585987981375</double>
         <double>0.24454291147893353</double>
         <double>0.30004619375147423</double>
         <double>0.27078497960208453</double>
         <double>0.17083819014310217</double>
         <double>0.1888138871611044</double>
         <double>0.18206475190015955</double>
         <double>0.17306504208566983</double>
         <double>0.3823602477354234</double>
         <double>0.34868300138497366</double>
         <double>0.3324194030978452</double>
         <double>0.2551880728325765</double>
         <double>0.3401773401000374</double>
         <double>0.3379176280005517</double>
         <double>0.3309237455897803</double>
         <double>0.32082291511205174</double>
         <double>0.299924173811582</double>
         <double>0.3308745327222974</double>
         <double>0.21728281584006315</double>
         <double>0.17415705470451384</double>
         <double>0.15006144907348143</double>
         <double>0.30280064816661506</double>
         <double>0.2724521513598028</double>
         <double>0.1915372781705774</double>
         <double>0.16701475233671254</double>
         <double>0.19358286866445354</double>
         <double>0.28680695217824737</double>
         <double>0.303664031397364</double>
         <double>0.28957313028972914</double>
         <double>0.2831993609431059</double>
         <double>0.32167195224373696</double>
         <double>0.3001491656623204</double>
         <double>0.3341877859019494</double>
         <double>0.2919411268117879</double>
         <double>0.2934526375618022</double>
         <double>0.286961427508086</double>
         <double>0.22788880005204498</double>
         <double>0.3105927795983627</double>
         <double>0.3359997770959603</double>
         <double>0.25873953048466813</double>
         <double>0.2900093638769427</double>
         <double>0.3671770379702293</double>
         <double>0.4379525921224514</double>
         <double>0.3645435463485008</double>
         <double>0.3721560516091674</double>
         <double>0.3636208712207224</double>
         <double>0.0</double>
         <double>0.0</double>
         <double>1.0000000000000033</double>
         <double>0.32810921501421414</double>
         <double>0.26697299661785007</double>
         <double>0.20021702743832404</double>
         <double>0.18443249223184102</double>
         <double>0.29207477842036694</double>
         <double>0.3009728265137456</double>
         <double>0.23771905126121035</double>
         <double>0.29107220797345607</double>
         <double>0.2911452552231771</double>
         <double>0.3029479694432458</double>
         <double>0.3043209006602728</double>
         <double>0.23287809045799124</double>
         <double>0.3689741944551439</double>
         <double>0.3947610532964493</double>
         <double>0.3313445806503928</double>
         <double>0.3186772044475008</double>
         <double>0.367836403638583</double>
         <double>0.3331936985885589</double>
         <double>0.3891014989841729</double>
         <double>0.30779199694903087</double>
         <double>0.32162996831018326</double>
         <double>0.27157500746367647</double>
         <double>0.231961927646387</double>
         <double>0.21526342465195808</double>
         <double>0.28387098855789633</double>
         <double>0.30323544692164583</double>
         <double>0.2493117541716301</double>
         <double>0.3001020427719801</double>
         <double>0.22334325900146842</double>
         <double>0.236334898250918</double>
         <double>0.27352296944647025</double>
         <double>0.20296162416913657</double>
         <double>0.29858884178393785</double>
         <double>0.3160307698373035</double>
         <double>0.33635844691161265</double>
         <double>0.3000687546364632</double>
         <double>0.2897307207581926</double>
         <double>0.30639153222456794</double>
         <double>0.3401630467430597</double>
         <double>0.3058742342692347</double>
         <double>0.30491541607011013</double>
         <double>0.35287329986071186</double>
         <double>0.3459786626857435</double>
         <double>0.34088870710739677</double>
         <double>0.3077410809648445</double>
         <double>0.32783938745179064</double>
         <double>0.0</double>
         <double>0.0</double>
         <double>0.0</double>
         <double>0.9999999999999984</double>
         <double>0.6765972501301288</double>
         <double>0.36747562858540117</double>
         <double>0.3691329550700813</double>
         <double>0.2536522534281141</double>
         <double>0.23750869887404008</double>
         <double>0.19154710405844594</double>
         <double>0.20409086449889724</double>
         <double>0.24152486798090203</double>
         <double>0.2271329832832994</double>
         <double>0.2811982608292378</double>
         <double>0.20072424446103865</double>
         <double>0.3925567433812629</double>
         <double>0.4370940746461783</double>
         <double>0.32570124422886987</double>
         <double>0.28357341212508574</double>
         <double>0.30891233314660166</double>
         <double>0.37763336072636144</double>
         <double>0.26326703423019304</double>
         <double>0.23447235807153466</double>
         <double>0.2031806617501684</double>
         <double>0.23559250342711235</double>
         <double>0.18427855104178162</double>
         <double>0.19144197291704582</double>
         <double>0.35362370735795573</double>
         <double>0.39824951090986194</double>
         <double>0.2560699635823866</double>
         <double>0.3119204635200156</double>
         <double>0.25670601663249204</double>
         <double>0.2370434629593402</double>
         <double>0.21310980199001153</double>
         <double>0.196035093903294</double>
         <double>0.30456141081760413</double>
         <double>0.27797716601104105</double>
         <double>0.3221449698772149</double>
         <double>0.28053002455100096</double>
         <double>0.3084592428360655</double>
         <double>0.27685176444820664</double>
         <double>0.3532342881176007</double>
         <double>0.303827730717616</double>
         <double>0.2753608012744138</double>
         <double>0.36260289695472425</double>
         <double>0.38471624543459054</double>
         <double>0.40921725482731797</double>
         <double>0.3534505605941053</double>
         <double>0.3991944938912294</double>
         <double>0.0</double>
         <double>0.0</double>
         <double>0.0</double>
         <double>0.0</double>
         <double>0.9999999999999982</double>
         <double>0.3583601479485879</double>
         <double>0.34952074022769747</double>
         <double>0.29088529144883635</double>
         <double>0.3138010220236851</double>
         <double>0.21638045523241348</double>
         <double>0.19606792681188828</double>
         <double>0.23421656693242945</double>
         <double>0.18853132769756267</double>
         <double>0.22119500963987346</double>
         <double>0.13916388835655918</double>
         <double>0.3389637187427025</double>
         <double>0.3954737011035426</double>
         <double>0.30459300647288867</double>
         <double>0.28944346618351013</double>
         <double>0.3478474706492371</double>
         <double>0.393189317214015</double>
         <double>0.2948068915860643</double>
         <double>0.20638890207473237</double>
         <double>0.18812389906151583</double>
         <double>0.21281884261864342</double>
         <double>0.18449888864726438</double>
         <double>0.2571925954281305</double>
         <double>0.334802301653807</double>
         <double>0.40606486731701846</double>
         <double>0.2176089530477912</double>
         <double>0.2447311508084677</double>
         <double>0.15235475045147973</double>
         <double>0.10386766130871555</double>
         <double>0.09476202400751794</double>
         <double>0.13684355102916188</double>
         <double>0.28133826318443184</double>
         <double>0.2919321477147058</double>
         <double>0.24824240295246822</double>
         <double>0.19364521054916564</double>
         <double>0.3827345832031262</double>
         <double>0.25802011545208464</double>
         <double>0.32736681346531915</double>
         <double>0.33028793271662993</double>
         <double>0.3906236327903269</double>
         <double>0.4025828918833546</double>
         <double>0.42994188223375646</double>
         <double>0.44647200145807603</double>
         <double>0.32979661680146105</double>
         <double>0.43393908202654435</double>
         <double>0.0</double>
         <double>0.0</double>
         <double>0.0</double>
         <double>0.0</double>
         <double>0.0</double>
         <double>1.0000000000000009</double>
         <double>0.6057331456435175</double>
         <double>0.015150468824722556</double>
         <double>0.0565301953382495</double>
         <double>-0.015286691977102512</double>
         <double>-0.017880218990410545</double>
         <double>0.4166275362473394</double>
         <double>0.3546400511793546</double>
         <double>0.42847141860038374</double>
         <double>0.3322819346404084</double>
         <double>0.19785267948956034</double>
         <double>0.18308063788932036</double>
         <double>0.3054525315061763</double>
         <double>0.3265251004273611</double>
         <double>0.1960520019015267</double>
         <double>0.24533068951223258</double>
         <double>0.04016263296966863</double>
         <double>0.10286222080749587</double>
         <double>0.11756400672828916</double>
         <double>0.34103545219277176</double>
         <double>0.3366937692772538</double>
         <double>0.1275521872349331</double>
         <double>0.1605900721876211</double>
         <double>0.1887630799383265</double>
         <double>0.2612396051321712</double>
         <double>0.30512941896839824</double>
         <double>0.3443736331655535</double>
         <double>0.23966779511871134</double>
         <double>0.2680274092708043</double>
         <double>0.25608517354786814</double>
         <double>0.1804794541480869</double>
         <double>0.16644116898684708</double>
         <double>0.1998529077630364</double>
         <double>0.31071104723200393</double>
         <double>0.19948867056715477</double>
         <double>0.18764001322626545</double>
         <double>0.2114081472643748</double>
         <double>0.10450279027533017</double>
         <double>0.1577744055437678</double>
         <double>0.24915140384373266</double>
         <double>0.2807775661133904</double>
         <double>0.23361385979173888</double>
         <double>0.3340588575255207</double>
         <double>0.21689095110057352</double>
         <double>0.0</double>
         <double>0.0</double>
         <double>0.0</double>
         <double>0.0</double>
         <double>0.0</double>
         <double>0.0</double>
         <double>0.9999999999999972</double>
         <double>0.09605509078124802</double>
         <double>0.1518869757473423</double>
         <double>0.0953695836347109</double>
         <double>0.05987970724040775</double>
         <double>0.3378613985683259</double>
         <double>0.32597811927156894</double>
         <double>0.35065508565682324</double>
         <double>0.33169076321584473</double>
         <double>0.20303874875751926</double>
         <double>0.236126235578416</double>
         <double>0.2767444002368086</double>
         <double>0.3298319431580968</double>
         <double>0.2178890023253175</double>
         <double>0.28549859132179983</double>
         <double>0.10739495195754718</double>
         <double>0.19752508489892576</double>
         <double>0.18752102319301742</double>
         <double>0.29435399851454197</double>
         <double>0.28626520973268743</double>
         <double>0.14687510375076968</double>
         <double>0.1896437545195711</double>
         <double>0.1882126315904793</double>
         <double>0.27571399696251936</double>
         <double>0.2839765936868295</double>
         <double>0.3043496530301209</double>
         <double>0.24738853881119657</double>
         <double>0.21835805682367046</double>
         <double>0.25612871460715314</double>
         <double>0.28304324288534355</double>
         <double>0.216194813109581</double>
         <double>0.2380555756290544</double>
         <double>0.290038362560705</double>
         <double>0.21328602996741677</double>
         <double>0.198699613551182</double>
         <double>0.19422784998939938</double>
         <double>0.09593333142546068</double>
         <double>0.13604750837535398</double>
         <double>0.25657984186295</double>
         <double>0.25283762975654833</double>
         <double>0.24583781659937773</double>
         <double>0.3500631231729949</double>
         <double>0.20598729131441376</double>
         <double>0.0</double>
         <double>0.0</double>
         <double>0.0</double>
         <double>0.0</double>
         <double>0.0</double>
         <double>0.0</double>
         <double>0.0</double>
         <double>1.0000000000000078</double>
         <double>0.6673853202593953</double>
         <double>0.580881241868742</double>
         <double>0.5621657141628559</double>
         <double>0.149856480815389</double>
         <double>0.1740604713520023</double>
         <double>0.17783974555148196</double>
         <double>0.05992393473226618</double>
         <double>0.3924613534198723</double>
         <double>0.3445138289517361</double>
         <double>0.36012814885750827</double>
         <double>0.3286914059701558</double>
         <double>0.41893860951931056</double>
         <double>0.3402175951304872</double>
         <double>0.5267187345438693</double>
         <double>0.4082626005164182</double>
         <double>0.3481747409047674</double>
         <double>0.18063096308074078</double>
         <double>0.13987874150207708</double>
         <double>0.33815924550495946</double>
         <double>0.3906644994406563</double>
         <double>0.4289492369244625</double>
         <double>0.26050785516804226</double>
         <double>0.2355455574871458</double>
         <double>0.153713196544558</double>
         <double>0.208931655152466</double>
         <double>0.155125591953229</double>
         <double>0.2050396596517359</double>
         <double>0.3799734840613556</double>
         <double>0.4000040957776044</double>
         <double>0.37939746829320703</double>
         <double>0.21722009109307974</double>
         <double>0.27544277401071343</double>
         <double>0.2729751962138523</double>
         <double>0.3548666168542188</double>
         <double>0.44978644530727463</double>
         <double>0.3798273707553903</double>
         <double>0.33574307840983647</double>
         <double>0.2790916472066059</double>
         <double>0.31600480743378456</double>
         <double>0.30879514791424656</double>
         <double>0.40541260796299655</double>
         <double>0.0</double>
         <double>0.0</double>
         <double>0.0</double>
         <double>0.0</double>
         <double>0.0</double>
         <double>0.0</double>
         <double>0.0</double>
         <double>0.0</double>
         <double>1.0000000000000024</double>
         <double>0.7328463847508414</double>
         <double>0.6355028767545943</double>
         <double>0.1764694831243282</double>
         <double>0.18658796085509363</double>
         <double>0.16704417495226834</double>
         <double>0.08498738964727948</double>
         <double>0.35452886171563075</double>
         <double>0.32188910465832077</double>
         <double>0.3761176803243995</double>
         <double>0.3084660274386874</double>
         <double>0.44607756631829354</double>
         <double>0.40232348909274934</double>
         <double>0.5908944498891398</double>
         <double>0.49941453407842756</double>
         <double>0.48560294492678996</double>
         <double>0.27621300253247316</double>
         <double>0.159251305464548</double>
         <double>0.3576798968330643</double>
         <double>0.4192545835146797</double>
         <double>0.42942517426063137</double>
         <double>0.3178124771945311</double>
         <double>0.3050194048745825</double>
         <double>0.157012259366362</double>
         <double>0.17895809103441057</double>
         <double>0.17781801381210532</double>
         <double>0.2849199705381816</double>
         <double>0.36431411951845216</double>
         <double>0.4173241003646411</double>
         <double>0.36207107148930356</double>
         <double>0.19796055003696553</double>
         <double>0.30789640343946933</double>
         <double>0.2772248201280503</double>
         <double>0.3768572595795518</double>
         <double>0.38965820617571295</double>
         <double>0.34566539935064255</double>
         <double>0.33752104966500623</double>
         <double>0.31896608458291487</double>
         <double>0.33473746909378643</double>
         <double>0.2688474551017898</double>
         <double>0.3634243920427473</double>
         <double>0.0</double>
         <double>0.0</double>
         <double>0.0</double>
         <double>0.0</double>
         <double>0.0</double>
         <double>0.0</double>
         <double>0.0</double>
         <double>0.0</double>
         <double>0.0</double>
         <double>1.000000000000003</double>
         <double>0.6623328320362902</double>
         <double>0.19888096713892303</double>
         <double>0.17807368928934839</double>
         <double>0.13242409773481428</double>
         <double>0.13702012356671472</double>
         <double>0.33723277655528267</double>
         <double>0.3100226915976308</double>
         <double>0.35468516899271285</double>
         <double>0.31542922529819234</double>
         <double>0.4050925105173298</double>
         <double>0.3991559672668311</double>
         <double>0.5139439672369168</double>
         <double>0.4444992600831907</double>
         <double>0.41810094920746477</double>
         <double>0.2353270920479488</double>
         <double>0.14287759212932244</double>
         <double>0.27894259094192925</double>
         <double>0.3359528294598008</double>
         <double>0.330873076886156</double>
         <double>0.3168032442818894</double>
         <double>0.26546293946845123</double>
         <double>0.23810831808894345</double>
         <double>0.22377832617867427</double>
         <double>0.21303625405095936</double>
         <double>0.2116761622916871</double>
         <double>0.3699481462106543</double>
         <double>0.35811279546933866</double>
         <double>0.2979284901515714</double>
         <double>0.1850227048776749</double>
         <double>0.22158786129439065</double>
         <double>0.23051795289891408</double>
         <double>0.3661178715603931</double>
         <double>0.32882917017678476</double>
         <double>0.29404318186947453</double>
         <double>0.297781292319872</double>
         <double>0.2016426407553843</double>
         <double>0.22964183036623664</double>
         <double>0.2084113771919386</double>
         <double>0.2855295480320154</double>
         <double>0.0</double>
         <double>0.0</double>
         <double>0.0</double>
         <double>0.0</double>
         <double>0.0</double>
         <double>0.0</double>
         <double>0.0</double>
         <double>0.0</double>
         <double>0.0</double>
         <double>0.0</double>
         <double>0.9999999999999957</double>
         <double>0.15232027873138027</double>
         <double>0.15139844907212952</double>
         <double>0.16820635117228047</double>
         <double>0.13222706654856328</double>
         <double>0.2992161194830024</double>
         <double>0.2630177651750918</double>
         <double>0.29997141509147385</double>
         <double>0.2603645816258839</double>
         <double>0.3283858660270691</double>
         <double>0.3350417977393229</double>
         <double>0.5128231178063997</double>
         <double>0.38619186193235117</double>
         <double>0.38296226256320415</double>
         <double>0.1560222662040943</double>
         <double>0.11759138195230745</double>
         <double>0.31631489672004387</double>
         <double>0.35296131126933</double>
         <double>0.33456930332071105</double>
         <double>0.2558263270061434</double>
         <double>0.25677734826603316</double>
         <double>0.13683575931605885</double>
         <double>0.13616834206590667</double>
         <double>0.14856612312547407</double>
         <double>0.1790671418457928</double>
         <double>0.3513478819243039</double>
         <double>0.4356287090034344</double>
         <double>0.3610528220999574</double>
         <double>0.18016268715920847</double>
         <double>0.21461636922376204</double>
         <double>0.21759761446887146</double>
         <double>0.3634662117172889</double>
         <double>0.27533671884851907</double>
         <double>0.28473144210527584</double>
         <double>0.26248979575372683</double>
         <double>0.2397706442703571</double>
         <double>0.27656256853919253</double>
         <double>0.193506310393154</double>
         <double>0.2947364943202491</double>
         <double>0.0</double>
         <double>0.0</double>
         <double>0.0</double>
         <double>0.0</double>
         <double>0.0</double>
         <double>0.0</double>
         <double>0.0</double>
         <double>0.0</double>
         <double>0.0</double>
         <double>0.0</double>
         <double>0.0</double>
         <double>1.0000000000000033</double>
         <double>0.6697582961755306</double>
         <double>0.5809126473961568</double>
         <double>0.5334773685218599</double>
         <double>0.29969420244617284</double>
         <double>0.3102522429371329</double>
         <double>0.41707949854340465</double>
         <double>0.43136029339877113</double>
         <double>0.23187594447663254</double>
         <double>0.3478561251284839</double>
         <double>0.16401665518559946</double>
         <double>0.2110621852018153</double>
         <double>0.23508533199327777</double>
         <double>0.4175875992604725</double>
         <double>0.3922113082525289</double>
         <double>0.22636401206143036</double>
         <double>0.12069690039006135</double>
         <double>0.10728355489438014</double>
         <double>0.40463516322340887</double>
         <double>0.38493692594084467</double>
         <double>0.44164600817928745</double>
         <double>0.38531173604312624</double>
         <double>0.4330465409215276</double>
         <double>0.34949388267567877</double>
         <double>0.25598246387696905</double>
         <double>0.2753940908955038</double>
         <double>0.28874564721568463</double>
         <double>0.3645322753328601</double>
         <double>0.2245795833457496</double>
         <double>0.2887649000041903</double>
         <double>0.3644660486616666</double>
         <double>0.14405109931576326</double>
         <double>0.14389695843536823</double>
         <double>0.24525021960448923</double>
         <double>0.249443496110485</double>
         <double>0.21343927857992767</double>
         <double>0.306502185121502</double>
         <double>0.17160661542338904</double>
         <double>0.0</double>
         <double>0.0</double>
         <double>0.0</double>
         <double>0.0</double>
         <double>0.0</double>
         <double>0.0</double>
         <double>0.0</double>
         <double>0.0</double>
         <double>0.0</double>
         <double>0.0</double>
         <double>0.0</double>
         <double>0.0</double>
         <double>1.0000000000000044</double>
         <double>0.6732810084869129</double>
         <double>0.43204256806726554</double>
         <double>0.35548762278801016</double>
         <double>0.3748278930376891</double>
         <double>0.40299690601895916</double>
         <double>0.3814214217000548</double>
         <double>0.2691320501899295</double>
         <double>0.33002255545585096</double>
         <double>0.20212242330359295</double>
         <double>0.20528051451256263</double>
         <double>0.22520124426751323</double>
         <double>0.3862651098768836</double>
         <double>0.3430389122250583</double>
         <double>0.22131981621441124</double>
         <double>0.15626170333586073</double>
         <double>0.17089262623821583</double>
         <double>0.3828646917955871</double>
         <double>0.3645665617150976</double>
         <double>0.44971298327248255</double>
         <double>0.41362653706222824</double>
         <double>0.4180526216350749</double>
         <double>0.34582362996926014</double>
         <double>0.3048176520659205</double>
         <double>0.29251020253643895</double>
         <double>0.3342754825100005</double>
         <double>0.38421783198989606</double>
         <double>0.24592975857992216</double>
         <double>0.29492438701608886</double>
         <double>0.3480281513071277</double>
         <double>0.15117555688512005</double>
         <double>0.14573699271919704</double>
         <double>0.2401977075569076</double>
         <double>0.2643534942582629</double>
         <double>0.19274521613205345</double>
         <double>0.24817064206606904</double>
         <double>0.17498432641602563</double>
         <double>0.0</double>
         <double>0.0</double>
         <double>0.0</double>
         <double>0.0</double>
         <double>0.0</double>
         <double>0.0</double>
         <double>0.0</double>
         <double>0.0</double>
         <double>0.0</double>
         <double>0.0</double>
         <double>0.0</double>
         <double>0.0</double>
         <double>0.0</double>
         <double>0.9999999999999996</double>
         <double>0.48508830697206645</double>
         <double>0.31058852619897176</double>
         <double>0.3213708627028442</double>
         <double>0.3831352546518198</double>
         <double>0.35908578101063104</double>
         <double>0.30439491186644735</double>
         <double>0.3063714789211546</double>
         <double>0.1970684470089076</double>
         <double>0.22422109266529308</double>
         <double>0.23202609764682694</double>
         <double>0.3581275831496716</double>
         <double>0.330364124921467</double>
         <double>0.20235389959844027</double>
         <double>0.193421417589726</double>
         <double>0.19998087418534116</double>
         <double>0.2998120214186496</double>
         <double>0.36640081074881575</double>
         <double>0.3917574715180182</double>
         <double>0.36373681487906484</double>
         <double>0.3911416994675731</double>
         <double>0.29942888566357206</double>
         <double>0.2390555999383001</double>
         <double>0.29053375188745284</double>
         <double>0.35638823554501087</double>
         <double>0.35446152712512174</double>
         <double>0.242710761466683</double>
         <double>0.2390211048911295</double>
         <double>0.33193608439995187</double>
         <double>0.16308781609032663</double>
         <double>0.14917071589105185</double>
         <double>0.2189004413789709</double>
         <double>0.2613448592924884</double>
         <double>0.22441746827468928</double>
         <double>0.24913343575007513</double>
         <double>0.1618062541954434</double>
         <double>0.0</double>
         <double>0.0</double>
         <double>0.0</double>
         <double>0.0</double>
         <double>0.0</double>
         <double>0.0</double>
         <double>0.0</double>
         <double>0.0</double>
         <double>0.0</double>
         <double>0.0</double>
         <double>0.0</double>
         <double>0.0</double>
         <double>0.0</double>
         <double>0.0</double>
         <double>0.9999999999999968</double>
         <double>0.19003917737847195</double>
         <double>0.1849021003453998</double>
         <double>0.2443590340010885</double>
         <double>0.28996534470218516</double>
         <double>0.16180231219374444</double>
         <double>0.25105778150169333</double>
         <double>0.16322182129435256</double>
         <double>0.1542305281171618</double>
         <double>0.22578742752644035</double>
         <double>0.376249312244947</double>
         <double>0.35906348211823247</double>
         <double>0.1062818507730465</double>
         <double>0.06162548683188875</double>
         <double>0.0727177886907024</double>
         <double>0.27036853033242525</double>
         <double>0.2512999682962379</double>
         <double>0.3134225009032141</double>
         <double>0.2792525956057042</double>
         <double>0.3183737885575727</double>
         <double>0.24100806701219094</double>
         <double>0.24296900452870962</double>
         <double>0.18928287726159437</double>
         <double>0.23783345036657455</double>
         <double>0.2811405282009123</double>
         <double>0.24470311594366415</double>
         <double>0.302721225627301</double>
         <double>0.2551250098906715</double>
         <double>0.07717840876326697</double>
         <double>0.04080666704313621</double>
         <double>0.12540828148507185</double>
         <double>0.18873121032284948</double>
         <double>0.14199910598224524</double>
         <double>0.24609874378622357</double>
         <double>0.09721233608362115</double>
         <double>0.0</double>
         <double>0.0</double>
         <double>0.0</double>
         <double>0.0</double>
         <double>0.0</double>
         <double>0.0</double>
         <double>0.0</double>
         <double>0.0</double>
         <double>0.0</double>
         <double>0.0</double>
         <double>0.0</double>
         <double>0.0</double>
         <double>0.0</double>
         <double>0.0</double>
         <double>0.0</double>
         <double>0.9999999999999984</double>
         <double>0.8071238541938669</double>
         <double>0.706726387242417</double>
         <double>0.6821073748783976</double>
         <double>0.6052253587716495</double>
         <double>0.5786049155374541</double>
         <double>0.5230980113438984</double>
         <double>0.45561286825036174</double>
         <double>0.43380237971754354</double>
         <double>0.32430847832494364</double>
         <double>0.29250206235002824</double>
         <double>0.25947579841251933</double>
         <double>0.47566493062083</double>
         <double>0.4454535301998808</double>
         <double>0.42976462478373084</double>
         <double>0.4267246000678911</double>
         <double>0.34013951848641627</double>
         <double>0.3514784983616558</double>
         <double>0.33352249018928</double>
         <double>0.26695552238486203</double>
         <double>0.4338609225070014</double>
         <double>0.4343066088620176</double>
         <double>0.4038330383265179</double>
         <double>0.37747865900977506</double>
         <double>0.3854591656861338</double>
         <double>0.3947513409332317</double>
         <double>0.43364535607181437</double>
         <double>0.45691107120099006</double>
         <double>0.4387125542065022</double>
         <double>0.48750706595523385</double>
         <double>0.44825917641495766</double>
         <double>0.4456956513429173</double>
         <double>0.40386736948560215</double>
         <double>0.4308930361583952</double>
         <double>0.0</double>
         <double>0.0</double>
         <double>0.0</double>
         <double>0.0</double>
         <double>0.0</double>
         <double>0.0</double>
         <double>0.0</double>
         <double>0.0</double>
         <double>0.0</double>
         <double>0.0</double>
         <double>0.0</double>
         <double>0.0</double>
         <double>0.0</double>
         <double>0.0</double>
         <double>0.0</double>
         <double>0.0</double>
         <double>1.0000000000000027</double>
         <double>0.6746974356595424</double>
         <double>0.6687539812589643</double>
         <double>0.6654127745445366</double>
         <double>0.5757617703039631</double>
         <double>0.5268382769705406</double>
         <double>0.43190501778485746</double>
         <double>0.4453656183224277</double>
         <double>0.3276795309063161</double>
         <double>0.27696885905316837</double>
         <double>0.2597622674517973</double>
         <double>0.5120221791433204</double>
         <double>0.4732132752927368</double>
         <double>0.4069825336920768</double>
         <double>0.4371984535574927</double>
         <double>0.32030087602527985</double>
         <double>0.38285736268918713</double>
         <double>0.32142722843840266</double>
         <double>0.2736349909332732</double>
         <double>0.43650895663865363</double>
         <double>0.39554713383786294</double>
         <double>0.4218665694898599</double>
         <double>0.3858872300907008</double>
         <double>0.4161383556494595</double>
         <double>0.40739431537657306</double>
         <double>0.48070960936473867</double>
         <double>0.4818852427435624</double>
         <double>0.49446211757336483</double>
         <double>0.5128459936176863</double>
         <double>0.47579782375024265</double>
         <double>0.5272170116337876</double>
         <double>0.3896153192326062</double>
         <double>0.4926428279934503</double>
         <double>0.0</double>
         <double>0.0</double>
         <double>0.0</double>
         <double>0.0</double>
         <double>0.0</double>
         <double>0.0</double>
         <double>0.0</double>
         <double>0.0</double>
         <double>0.0</double>
         <double>0.0</double>
         <double>0.0</double>
         <double>0.0</double>
         <double>0.0</double>
         <double>0.0</double>
         <double>0.0</double>
         <double>0.0</double>
         <double>0.0</double>
         <double>0.9999999999999999</double>
         <double>0.8307698663311355</double>
         <double>0.5957327384115517</double>
         <double>0.6103382357912611</double>
         <double>0.42358274737961915</double>
         <double>0.4144697999634343</double>
         <double>0.4470876330533079</double>
         <double>0.47000867700790666</double>
         <double>0.4053877152694582</double>
         <double>0.2621724565078755</double>
         <double>0.3976563930162935</double>
         <double>0.3583725089416515</double>
         <double>0.48170158190900925</double>
         <double>0.4769192610514157</double>
         <double>0.45992786715869366</double>
         <double>0.39715662540101293</double>
         <double>0.41017657447177397</double>
         <double>0.38247185791117294</double>
         <double>0.42888118762447</double>
         <double>0.4636743719405165</double>
         <double>0.4010651361488621</double>
         <double>0.47093778155218713</double>
         <double>0.36762561797291954</double>
         <double>0.4035564303013757</double>
         <double>0.4904894151885697</double>
         <double>0.3265900841787028</double>
         <double>0.3712324200624372</double>
         <double>0.41146389343515305</double>
         <double>0.4082397271892512</double>
         <double>0.3791129128511927</double>
         <double>0.417101562713946</double>
         <double>0.3596172002553757</double>
         <double>0.0</double>
         <double>0.0</double>
         <double>0.0</double>
         <double>0.0</double>
         <double>0.0</double>
         <double>0.0</double>
         <double>0.0</double>
         <double>0.0</double>
         <double>0.0</double>
         <double>0.0</double>
         <double>0.0</double>
         <double>0.0</double>
         <double>0.0</double>
         <double>0.0</double>
         <double>0.0</double>
         <double>0.0</double>
         <double>0.0</double>
         <double>0.0</double>
         <double>0.9999999999999974</double>
         <double>0.588425656482313</double>
         <double>0.5767945370206121</double>
         <double>0.40762180879379933</double>
         <double>0.4027562826027399</double>
         <double>0.4010026647208883</double>
         <double>0.4378101684633177</double>
         <double>0.4103776649340306</double>
         <double>0.24858774266708805</double>
         <double>0.3824177295738135</double>
         <double>0.35910231299383477</double>
         <double>0.45444166583242235</double>
         <double>0.46259565442385703</double>
         <double>0.4392164425388372</double>
         <double>0.3916837913285952</double>
         <double>0.366457973603878</double>
         <double>0.3555722554389476</double>
         <double>0.4187861360693208</double>
         <double>0.42563971152976193</double>
         <double>0.3905699046454492</double>
         <double>0.4337627068999469</double>
         <double>0.3514477743074466</double>
         <double>0.43670264800313924</double>
         <double>0.48317028620252667</double>
         <double>0.34029026563019915</double>
         <double>0.3736206267655013</double>
         <double>0.4131201452059637</double>
         <double>0.4306291543236962</double>
         <double>0.3976616101765977</double>
         <double>0.43365770145279503</double>
         <double>0.38345877355422664</double>
         <double>0.0</double>
         <double>0.0</double>
         <double>0.0</double>
         <double>0.0</double>
         <double>0.0</double>
         <double>0.0</double>
         <double>0.0</double>
         <double>0.0</double>
         <double>0.0</double>
         <double>0.0</double>
         <double>0.0</double>
         <double>0.0</double>
         <double>0.0</double>
         <double>0.0</double>
         <double>0.0</double>
         <double>0.0</double>
         <double>0.0</double>
         <double>0.0</double>
         <double>0.0</double>
         <double>1.0000000000000002</double>
         <double>0.7188295548385901</double>
         <double>0.6369765289189119</double>
         <double>0.49949362492550936</double>
         <double>0.49271075376173684</double>
         <double>0.32936079914570315</double>
         <double>0.2658216790049917</double>
         <double>0.379479070786973</double>
         <double>0.5722711307000113</double>
         <double>0.5393300333371762</double>
         <double>0.40652640299686577</double>
         <double>0.4870784414544202</double>
         <double>0.29502609569697125</double>
         <double>0.2926865475610171</double>
         <double>0.3206386217042482</double>
         <double>0.36935961334508377</double>
         <double>0.44478158387796096</double>
         <double>0.461398511019876</double>
         <double>0.4741440176088182</double>
         <double>0.3464751744921352</double>
         <double>0.38429340026539677</double>
         <double>0.3589902059965002</double>
         <double>0.45484761996199535</double>
         <double>0.503269243344792</double>
         <double>0.44975895028812796</double>
         <double>0.5090003411214962</double>
         <double>0.4379535626146096</double>
         <double>0.47007550198500286</double>
         <double>0.34603023930970145</double>
         <double>0.47362154917908883</double>
         <double>0.0</double>
         <double>0.0</double>
         <double>0.0</double>
         <double>0.0</double>
         <double>0.0</double>
         <double>0.0</double>
         <double>0.0</double>
         <double>0.0</double>
         <double>0.0</double>
         <double>0.0</double>
         <double>0.0</double>
         <double>0.0</double>
         <double>0.0</double>
         <double>0.0</double>
         <double>0.0</double>
         <double>0.0</double>
         <double>0.0</double>
         <double>0.0</double>
         <double>0.0</double>
         <double>0.0</double>
         <double>0.9999999999999982</double>
         <double>0.5617602852786416</double>
         <double>0.44187096796307596</double>
         <double>0.42867566696964265</double>
         <double>0.38078971673920187</double>
         <double>0.34150465054962775</double>
         <double>0.38421817503529765</double>
         <double>0.500337366742211</double>
         <double>0.4664679131129013</double>
         <double>0.4217917513274643</double>
         <double>0.4743680710403339</double>
         <double>0.3856085273435455</double>
         <double>0.3599460000189359</double>
         <double>0.37142965655311166</double>
         <double>0.33781848015154614</double>
         <double>0.4878277077634897</double>
         <double>0.4921175128989587</double>
         <double>0.4224386152646916</double>
         <double>0.34768755684881203</double>
         <double>0.33427816869091304</double>
         <double>0.4176512609517563</double>
         <double>0.4823916683315728</double>
         <double>0.389841610424701</double>
         <double>0.39705152676812205</double>
         <double>0.4980370029518731</double>
         <double>0.405758468949915</double>
         <double>0.4431141011255761</double>
         <double>0.38032315996784766</double>
         <double>0.3819484025609154</double>
         <double>0.0</double>
         <double>0.0</double>
         <double>0.0</double>
         <double>0.0</double>
         <double>0.0</double>
         <double>0.0</double>
         <double>0.0</double>
         <double>0.0</double>
         <double>0.0</double>
         <double>0.0</double>
         <double>0.0</double>
         <double>0.0</double>
         <double>0.0</double>
         <double>0.0</double>
         <double>0.0</double>
         <double>0.0</double>
         <double>0.0</double>
         <double>0.0</double>
         <double>0.0</double>
         <double>0.0</double>
         <double>0.0</double>
         <double>1.0000000000000013</double>
         <double>0.586934744845421</double>
         <double>0.6359405020597918</double>
         <double>0.2533893725218762</double>
         <double>0.21306026251011803</double>
         <double>0.4478672764877018</double>
         <double>0.6384877067838279</double>
         <double>0.6099472855089709</double>
         <double>0.38237492633887477</double>
         <double>0.4467043901118596</double>
         <double>0.22685618264156085</double>
         <double>0.23243632794097727</double>
         <double>0.22786305062363638</double>
         <double>0.30349928157477407</double>
         <double>0.44305684135287493</double>
         <double>0.4552808615694773</double>
         <double>0.43586552864197775</double>
         <double>0.24969379021083568</double>
         <double>0.36037814178615557</double>
         <double>0.35331496982992566</double>
         <double>0.3904410197011112</double>
         <double>0.5454043928875586</double>
         <double>0.44512783277420076</double>
         <double>0.49492371547622266</double>
         <double>0.42713755000846776</double>
         <double>0.44350885979516913</double>
         <double>0.28781973589784565</double>
         <double>0.45052820350748657</double>
         <double>0.0</double>
         <double>0.0</double>
         <double>0.0</double>
         <double>0.0</double>
         <double>0.0</double>
         <double>0.0</double>
         <double>0.0</double>
         <double>0.0</double>
         <double>0.0</double>
         <double>0.0</double>
         <double>0.0</double>
         <double>0.0</double>
         <double>0.0</double>
         <double>0.0</double>
         <double>0.0</double>
         <double>0.0</double>
         <double>0.0</double>
         <double>0.0</double>
         <double>0.0</double>
         <double>0.0</double>
         <double>0.0</double>
         <double>0.0</double>
         <double>1.0000000000000078</double>
         <double>0.8019814787704258</double>
         <double>0.36045643535203487</double>
         <double>0.30024680835892203</double>
         <double>0.47272526738868875</double>
         <double>0.6093687232314613</double>
         <double>0.4864687438949778</double>
         <double>0.43029386383412693</double>
         <double>0.4318038769901952</double>
         <double>0.3188927243580364</double>
         <double>0.31746352157615587</double>
         <double>0.26685344937084904</double>
         <double>0.3633624133135045</double>
         <double>0.4171794075642196</double>
         <double>0.41128536248509745</double>
         <double>0.3640489697403692</double>
         <double>0.29543025804084033</double>
         <double>0.32029364037461</double>
         <double>0.30150562609097425</double>
         <double>0.3172953241008598</double>
         <double>0.4718919702967574</double>
         <double>0.27948441254273887</double>
         <double>0.35156509428337196</double>
         <double>0.2825821949335043</double>
         <double>0.3112138666961428</double>
         <double>0.2934148548253506</double>
         <double>0.3413314919198872</double>
         <double>0.0</double>
         <double>0.0</double>
         <double>0.0</double>
         <double>0.0</double>
         <double>0.0</double>
         <double>0.0</double>
         <double>0.0</double>
         <double>0.0</double>
         <double>0.0</double>
         <double>0.0</double>
         <double>0.0</double>
         <double>0.0</double>
         <double>0.0</double>
         <double>0.0</double>
         <double>0.0</double>
         <double>0.0</double>
         <double>0.0</double>
         <double>0.0</double>
         <double>0.0</double>
         <double>0.0</double>
         <double>0.0</double>
         <double>0.0</double>
         <double>0.0</double>
         <double>1.0000000000000036</double>
         <double>0.42745624290636247</double>
         <double>0.3571014680724066</double>
         <double>0.49670869229873993</double>
         <double>0.622957144899124</double>
         <double>0.4928151014291833</double>
         <double>0.4912432652633201</double>
         <double>0.47679165361768544</double>
         <double>0.31945730806152817</double>
         <double>0.2812244134287543</double>
         <double>0.2639709235724496</double>
         <double>0.3545475110209241</double>
         <double>0.43289916374834886</double>
         <double>0.42067976251834976</double>
         <double>0.3827840655105305</double>
         <double>0.3169459115452137</double>
         <double>0.31861608659992413</double>
         <double>0.34712468982065625</double>
         <double>0.33363401894608086</double>
         <double>0.44580103068940624</double>
         <double>0.26630213980514994</double>
         <double>0.3549433873019764</double>
         <double>0.31474351655565835</double>
         <double>0.3273577277722935</double>
         <double>0.26086799743434935</double>
         <double>0.33356910984558763</double>
         <double>0.0</double>
         <double>0.0</double>
         <double>0.0</double>
         <double>0.0</double>
         <double>0.0</double>
         <double>0.0</double>
         <double>0.0</double>
         <double>0.0</double>
         <double>0.0</double>
         <double>0.0</double>
         <double>0.0</double>
         <double>0.0</double>
         <double>0.0</double>
         <double>0.0</double>
         <double>0.0</double>
         <double>0.0</double>
         <double>0.0</double>
         <double>0.0</double>
         <double>0.0</double>
         <double>0.0</double>
         <double>0.0</double>
         <double>0.0</double>
         <double>0.0</double>
         <double>0.0</double>
         <double>0.9999999999999984</double>
         <double>0.7452896358339959</double>
         <double>0.3862522224024165</double>
         <double>0.33910594234071983</double>
         <double>0.32218284638918976</double>
         <double>0.5416418882064045</double>
         <double>0.47750347282374495</double>
         <double>0.4270759358403921</double>
         <double>0.3859490817578232</double>
         <double>0.3794156397603802</double>
         <double>0.38447730347827236</double>
         <double>0.3550730839615212</double>
         <double>0.35652003477326816</double>
         <double>0.2697272415978392</double>
         <double>0.4106864193339464</double>
         <double>0.32756932215103624</double>
         <double>0.3524270277987679</double>
         <double>0.2897103946944556</double>
         <double>0.20878583744293372</double>
         <double>0.15451553708176802</double>
         <double>0.2287534503278121</double>
         <double>0.2700576663621887</double>
         <double>0.23527111988912666</double>
         <double>0.32856393568508996</double>
         <double>0.17377254193989958</double>
         <double>0.0</double>
         <double>0.0</double>
         <double>0.0</double>
         <double>0.0</double>
         <double>0.0</double>
         <double>0.0</double>
         <double>0.0</double>
         <double>0.0</double>
         <double>0.0</double>
         <double>0.0</double>
         <double>0.0</double>
         <double>0.0</double>
         <double>0.0</double>
         <double>0.0</double>
         <double>0.0</double>
         <double>0.0</double>
         <double>0.0</double>
         <double>0.0</double>
         <double>0.0</double>
         <double>0.0</double>
         <double>0.0</double>
         <double>0.0</double>
         <double>0.0</double>
         <double>0.0</double>
         <double>0.0</double>
         <double>1.0000000000000004</double>
         <double>0.39290841324856274</double>
         <double>0.2704946632006651</double>
         <double>0.2436282382976447</double>
         <double>0.5442722691584757</double>
         <double>0.4636756935210383</double>
         <double>0.38374985084281</double>
         <double>0.32761986759470885</double>
         <double>0.38370603422373845</double>
         <double>0.340653357205397</double>
         <double>0.3291881889105489</double>
         <double>0.3205379026938964</double>
         <double>0.22663023146014458</double>
         <double>0.4105473043692656</double>
         <double>0.2887446980066805</double>
         <double>0.31734297253087645</double>
         <double>0.3111151403652918</double>
         <double>0.19312484555200352</double>
         <double>0.12894423354210485</double>
         <double>0.19566278947261395</double>
         <double>0.23763783033486996</double>
         <double>0.21193214034622432</double>
         <double>0.3210135220253786</double>
         <double>0.13041194712024115</double>
         <double>0.0</double>
         <double>0.0</double>
         <double>0.0</double>
         <double>0.0</double>
         <double>0.0</double>
         <double>0.0</double>
         <double>0.0</double>
         <double>0.0</double>
         <double>0.0</double>
         <double>0.0</double>
         <double>0.0</double>
         <double>0.0</double>
         <double>0.0</double>
         <double>0.0</double>
         <double>0.0</double>
         <double>0.0</double>
         <double>0.0</double>
         <double>0.0</double>
         <double>0.0</double>
         <double>0.0</double>
         <double>0.0</double>
         <double>0.0</double>
         <double>0.0</double>
         <double>0.0</double>
         <double>0.0</double>
         <double>0.0</double>
         <double>0.9999999999999958</double>
         <double>0.49074207234182593</double>
         <double>0.48407185856674256</double>
         <double>0.31140573998391774</double>
         <double>0.3249321372195452</double>
         <double>0.1976293049005649</double>
         <double>0.25833774077948785</double>
         <double>0.2377003110659592</double>
         <double>0.2487412683065821</double>
         <double>0.3955366343551164</double>
         <double>0.45389981736271734</double>
         <double>0.3720739137796225</double>
         <double>0.27419111977024296</double>
         <double>0.26276784997788</double>
         <double>0.26912922475881695</double>
         <double>0.28543300769667</double>
         <double>0.352569024515128</double>
         <double>0.24608714113109634</double>
         <double>0.3070509653798213</double>
         <double>0.2454779869220893</double>
         <double>0.3026492314497048</double>
         <double>0.2510380697778137</double>
         <double>0.27898586586266894</double>
         <double>0.0</double>
         <double>0.0</double>
         <double>0.0</double>
         <double>0.0</double>
         <double>0.0</double>
         <double>0.0</double>
         <double>0.0</double>
         <double>0.0</double>
         <double>0.0</double>
         <double>0.0</double>
         <double>0.0</double>
         <double>0.0</double>
         <double>0.0</double>
         <double>0.0</double>
         <double>0.0</double>
         <double>0.0</double>
         <double>0.0</double>
         <double>0.0</double>
         <double>0.0</double>
         <double>0.0</double>
         <double>0.0</double>
         <double>0.0</double>
         <double>0.0</double>
         <double>0.0</double>
         <double>0.0</double>
         <double>0.0</double>
         <double>0.0</double>
         <double>1.0000000000000007</double>
         <double>0.7488203390587655</double>
         <double>0.5049940707019803</double>
         <double>0.5325066641705251</double>
         <double>0.3021843610309092</double>
         <double>0.2649739108113494</double>
         <double>0.225215611396255</double>
         <double>0.3474561895501074</double>
         <double>0.45466217833496175</double>
         <double>0.43875486579292283</double>
         <double>0.3987751656182144</double>
         <double>0.308738501983356</double>
         <double>0.3469292548494104</double>
         <double>0.33048883885938957</double>
         <double>0.34647155234997074</double>
         <double>0.5303493615024184</double>
         <double>0.38189773483982936</double>
         <double>0.4341752352436262</double>
         <double>0.32041762982978383</double>
         <double>0.377590752306034</double>
         <double>0.2886633962316146</double>
         <double>0.4447421246032759</double>
         <double>0.0</double>
         <double>0.0</double>
         <double>0.0</double>
         <double>0.0</double>
         <double>0.0</double>
         <double>0.0</double>
         <double>0.0</double>
         <double>0.0</double>
         <double>0.0</double>
         <double>0.0</double>
         <double>0.0</double>
         <double>0.0</double>
         <double>0.0</double>
         <double>0.0</double>
         <double>0.0</double>
         <double>0.0</double>
         <double>0.0</double>
         <double>0.0</double>
         <double>0.0</double>
         <double>0.0</double>
         <double>0.0</double>
         <double>0.0</double>
         <double>0.0</double>
         <double>0.0</double>
         <double>0.0</double>
         <double>0.0</double>
         <double>0.0</double>
         <double>0.0</double>
         <double>1.0000000000000009</double>
         <double>0.4405517129652394</double>
         <double>0.5238254149040389</double>
         <double>0.23659360329987444</double>
         <double>0.24793831093295537</double>
         <double>0.19275430437943786</double>
         <double>0.3132928173121756</double>
         <double>0.44282200389416726</double>
         <double>0.41725739561126257</double>
         <double>0.410632906040663</double>
         <double>0.29588524918383513</double>
         <double>0.4422227107153309</double>
         <double>0.3574198418641986</double>
         <double>0.321372029766687</double>
         <double>0.5588461716767851</double>
         <double>0.4708074458995381</double>
         <double>0.5164683110058119</double>
         <double>0.3838949520116037</double>
         <double>0.4681318462871241</double>
         <double>0.36922752638259426</double>
         <double>0.5405903402111418</double>
         <double>0.0</double>
         <double>0.0</double>
         <double>0.0</double>
         <double>0.0</double>
         <double>0.0</double>
         <double>0.0</double>
         <double>0.0</double>
         <double>0.0</double>
         <double>0.0</double>
         <double>0.0</double>
         <double>0.0</double>
         <double>0.0</double>
         <double>0.0</double>
         <double>0.0</double>
         <double>0.0</double>
         <double>0.0</double>
         <double>0.0</double>
         <double>0.0</double>
         <double>0.0</double>
         <double>0.0</double>
         <double>0.0</double>
         <double>0.0</double>
         <double>0.0</double>
         <double>0.0</double>
         <double>0.0</double>
         <double>0.0</double>
         <double>0.0</double>
         <double>0.0</double>
         <double>0.0</double>
         <double>1.000000000000003</double>
         <double>0.7039567762927166</double>
         <double>0.5267669923214846</double>
         <double>0.5027004844032436</double>
         <double>0.5328297882471491</double>
         <double>0.45932535301146804</double>
         <double>0.4180609395115997</double>
         <double>0.42330460393231983</double>
         <double>0.4019967947574057</double>
         <double>0.4500022634636436</double>
         <double>0.3553003642136292</double>
         <double>0.3538946737950831</double>
         <double>0.3540455781767009</double>
         <double>0.3330764227560116</double>
         <double>0.2466361894538928</double>
         <double>0.2692963132662973</double>
         <double>0.2915177222347711</double>
         <double>0.23989651347492374</double>
         <double>0.35640183929055025</double>
         <double>0.24989643505251166</double>
         <double>0.0</double>
         <double>0.0</double>
         <double>0.0</double>
         <double>0.0</double>
         <double>0.0</double>
         <double>0.0</double>
         <double>0.0</double>
         <double>0.0</double>
         <double>0.0</double>
         <double>0.0</double>
         <double>0.0</double>
         <double>0.0</double>
         <double>0.0</double>
         <double>0.0</double>
         <double>0.0</double>
         <double>0.0</double>
         <double>0.0</double>
         <double>0.0</double>
         <double>0.0</double>
         <double>0.0</double>
         <double>0.0</double>
         <double>0.0</double>
         <double>0.0</double>
         <double>0.0</double>
         <double>0.0</double>
         <double>0.0</double>
         <double>0.0</double>
         <double>0.0</double>
         <double>0.0</double>
         <double>0.0</double>
         <double>1.000000000000001</double>
         <double>0.5564984673543968</double>
         <double>0.45961988329472425</double>
         <double>0.49626247812825425</double>
         <double>0.46020171729837456</double>
         <double>0.4337372266075071</double>
         <double>0.4724629540333882</double>
         <double>0.45514399999084737</double>
         <double>0.4452552696650712</double>
         <double>0.3824668086997319</double>
         <double>0.40453667829133616</double>
         <double>0.39196371492787324</double>
         <double>0.35048293909417294</double>
         <double>0.26984197587904796</double>
         <double>0.34170720985152536</double>
         <double>0.37360236909097555</double>
         <double>0.34399305260937124</double>
         <double>0.3325790857328765</double>
         <double>0.293226199259325</double>
         <double>0.0</double>
         <double>0.0</double>
         <double>0.0</double>
         <double>0.0</double>
         <double>0.0</double>
         <double>0.0</double>
         <double>0.0</double>
         <double>0.0</double>
         <double>0.0</double>
         <double>0.0</double>
         <double>0.0</double>
         <double>0.0</double>
         <double>0.0</double>
         <double>0.0</double>
         <double>0.0</double>
         <double>0.0</double>
         <double>0.0</double>
         <double>0.0</double>
         <double>0.0</double>
         <double>0.0</double>
         <double>0.0</double>
         <double>0.0</double>
         <double>0.0</double>
         <double>0.0</double>
         <double>0.0</double>
         <double>0.0</double>
         <double>0.0</double>
         <double>0.0</double>
         <double>0.0</double>
         <double>0.0</double>
         <double>0.0</double>
         <double>0.9999999999999984</double>
         <double>0.6385174695528999</double>
         <double>0.6403876427378146</double>
         <double>0.5305199382035887</double>
         <double>0.42870899161433446</double>
         <double>0.4095093282763171</double>
         <double>0.39328845949949526</double>
         <double>0.5343593773792638</double>
         <double>0.3003023870523135</double>
         <double>0.4410959048509343</double>
         <double>0.4204580925997226</double>
         <double>0.2062716079795978</double>
         <double>0.12658367072944113</double>
         <double>0.22747895919379216</double>
         <double>0.22454328341427512</double>
         <double>0.16502683394496928</double>
         <double>0.3282789999437858</double>
         <double>0.08271112611932292</double>
         <double>0.0</double>
         <double>0.0</double>
         <double>0.0</double>
         <double>0.0</double>
         <double>0.0</double>
         <double>0.0</double>
         <double>0.0</double>
         <double>0.0</double>
         <double>0.0</double>
         <double>0.0</double>
         <double>0.0</double>
         <double>0.0</double>
         <double>0.0</double>
         <double>0.0</double>
         <double>0.0</double>
         <double>0.0</double>
         <double>0.0</double>
         <double>0.0</double>
         <double>0.0</double>
         <double>0.0</double>
         <double>0.0</double>
         <double>0.0</double>
         <double>0.0</double>
         <double>0.0</double>
         <double>0.0</double>
         <double>0.0</double>
         <double>0.0</double>
         <double>0.0</double>
         <double>0.0</double>
         <double>0.0</double>
         <double>0.0</double>
         <double>0.0</double>
         <double>1.0000000000000038</double>
         <double>0.7002205250648781</double>
         <double>0.43396369569352583</double>
         <double>0.40500760733135366</double>
         <double>0.3773655137276679</double>
         <double>0.39480170703765194</double>
         <double>0.4153459228845287</double>
         <double>0.28294464813410725</double>
         <double>0.3616024629327343</double>
         <double>0.3526460747404507</double>
         <double>0.2755957497850045</double>
         <double>0.15894913653690196</double>
         <double>0.21588486647815086</double>
         <double>0.2168285711786245</double>
         <double>0.1601428200105839</double>
         <double>0.33714218248688094</double>
         <double>0.16079805176170253</double>
         <double>0.0</double>
         <double>0.0</double>
         <double>0.0</double>
         <double>0.0</double>
         <double>0.0</double>
         <double>0.0</double>
         <double>0.0</double>
         <double>0.0</double>
         <double>0.0</double>
         <double>0.0</double>
         <double>0.0</double>
         <double>0.0</double>
         <double>0.0</double>
         <double>0.0</double>
         <double>0.0</double>
         <double>0.0</double>
         <double>0.0</double>
         <double>0.0</double>
         <double>0.0</double>
         <double>0.0</double>
         <double>0.0</double>
         <double>0.0</double>
         <double>0.0</double>
         <double>0.0</double>
         <double>0.0</double>
         <double>0.0</double>
         <double>0.0</double>
         <double>0.0</double>
         <double>0.0</double>
         <double>0.0</double>
         <double>0.0</double>
         <double>0.0</double>
         <double>0.0</double>
         <double>0.9999999999999999</double>
         <double>0.44937990853994847</double>
         <double>0.3955489903873585</double>
         <double>0.4214437847741605</double>
         <double>0.41373584909743333</double>
         <double>0.511306210922621</double>
         <double>0.29742187601613773</double>
         <double>0.3978558088208246</double>
         <double>0.4013969100034458</double>
         <double>0.18530665220356218</double>
         <double>0.12705367881054058</double>
         <double>0.1900810886972627</double>
         <double>0.2103197559515685</double>
         <double>0.1471972816525329</double>
         <double>0.3103808288532296</double>
         <double>0.1013744860069637</double>
         <double>0.0</double>
         <double>0.0</double>
         <double>0.0</double>
         <double>0.0</double>
         <double>0.0</double>
         <double>0.0</double>
         <double>0.0</double>
         <double>0.0</double>
         <double>0.0</double>
         <double>0.0</double>
         <double>0.0</double>
         <double>0.0</double>
         <double>0.0</double>
         <double>0.0</double>
         <double>0.0</double>
         <double>0.0</double>
         <double>0.0</double>
         <double>0.0</double>
         <double>0.0</double>
         <double>0.0</double>
         <double>0.0</double>
         <double>0.0</double>
         <double>0.0</double>
         <double>0.0</double>
         <double>0.0</double>
         <double>0.0</double>
         <double>0.0</double>
         <double>0.0</double>
         <double>0.0</double>
         <double>0.0</double>
         <double>0.0</double>
         <double>0.0</double>
         <double>0.0</double>
         <double>0.0</double>
         <double>1.0000000000000009</double>
         <double>0.504033063397039</double>
         <double>0.45777177322559054</double>
         <double>0.45357433324898305</double>
         <double>0.42891989588181323</double>
         <double>0.45213465619788695</double>
         <double>0.4603236122485867</double>
         <double>0.3586894470762795</double>
         <double>0.36436962118856797</double>
         <double>0.1216189906584589</double>
         <double>0.2680568874746348</double>
         <double>0.2224421247836356</double>
         <double>0.20104910739255757</double>
         <double>0.21115281543961262</double>
         <double>0.15930186322735262</double>
         <double>0.0</double>
         <double>0.0</double>
         <double>0.0</double>
         <double>0.0</double>
         <double>0.0</double>
         <double>0.0</double>
         <double>0.0</double>
         <double>0.0</double>
         <double>0.0</double>
         <double>0.0</double>
         <double>0.0</double>
         <double>0.0</double>
         <double>0.0</double>
         <double>0.0</double>
         <double>0.0</double>
         <double>0.0</double>
         <double>0.0</double>
         <double>0.0</double>
         <double>0.0</double>
         <double>0.0</double>
         <double>0.0</double>
         <double>0.0</double>
         <double>0.0</double>
         <double>0.0</double>
         <double>0.0</double>
         <double>0.0</double>
         <double>0.0</double>
         <double>0.0</double>
         <double>0.0</double>
         <double>0.0</double>
         <double>0.0</double>
         <double>0.0</double>
         <double>0.0</double>
         <double>0.0</double>
         <double>0.0</double>
         <double>0.9999999999999979</double>
         <double>0.6558766542663854</double>
         <double>0.5838765902592777</double>
         <double>0.46110017221358635</double>
         <double>0.4095219186746833</double>
         <double>0.4846532578630797</double>
         <double>0.4942762404357629</double>
         <double>0.4264642142146853</double>
         <double>0.29350549269040455</double>
         <double>0.36464302079337135</double>
         <double>0.3440729187121111</double>
         <double>0.29915570460888885</double>
         <double>0.36538429379397147</double>
         <double>0.3484528158630904</double>
         <double>0.0</double>
         <double>0.0</double>
         <double>0.0</double>
         <double>0.0</double>
         <double>0.0</double>
         <double>0.0</double>
         <double>0.0</double>
         <double>0.0</double>
         <double>0.0</double>
         <double>0.0</double>
         <double>0.0</double>
         <double>0.0</double>
         <double>0.0</double>
         <double>0.0</double>
         <double>0.0</double>
         <double>0.0</double>
         <double>0.0</double>
         <double>0.0</double>
         <double>0.0</double>
         <double>0.0</double>
         <double>0.0</double>
         <double>0.0</double>
         <double>0.0</double>
         <double>0.0</double>
         <double>0.0</double>
         <double>0.0</double>
         <double>0.0</double>
         <double>0.0</double>
         <double>0.0</double>
         <double>0.0</double>
         <double>0.0</double>
         <double>0.0</double>
         <double>0.0</double>
         <double>0.0</double>
         <double>0.0</double>
         <double>0.0</double>
         <double>1.0000000000000002</double>
         <double>0.6612153138556446</double>
         <double>0.4637786249826023</double>
         <double>0.3981936975477138</double>
         <double>0.44769631208897553</double>
         <double>0.5492695217312761</double>
         <double>0.37734736451939804</double>
         <double>0.3402080961305253</double>
         <double>0.3552087011251143</double>
         <double>0.35863949811869505</double>
         <double>0.3109818255447795</double>
         <double>0.32005285930305843</double>
         <double>0.344361124360268</double>
         <double>0.0</double>
         <double>0.0</double>
         <double>0.0</double>
         <double>0.0</double>
         <double>0.0</double>
         <double>0.0</double>
         <double>0.0</double>
         <double>0.0</double>
         <double>0.0</double>
         <double>0.0</double>
         <double>0.0</double>
         <double>0.0</double>
         <double>0.0</double>
         <double>0.0</double>
         <double>0.0</double>
         <double>0.0</double>
         <double>0.0</double>
         <double>0.0</double>
         <double>0.0</double>
         <double>0.0</double>
         <double>0.0</double>
         <double>0.0</double>
         <double>0.0</double>
         <double>0.0</double>
         <double>0.0</double>
         <double>0.0</double>
         <double>0.0</double>
         <double>0.0</double>
         <double>0.0</double>
         <double>0.0</double>
         <double>0.0</double>
         <double>0.0</double>
         <double>0.0</double>
         <double>0.0</double>
         <double>0.0</double>
         <double>0.0</double>
         <double>0.0</double>
         <double>1.0</double>
         <double>0.46463718481011856</double>
         <double>0.40957058606714564</double>
         <double>0.4789194193142885</double>
         <double>0.5248495091171822</double>
         <double>0.4479094482194954</double>
         <double>0.35153372905274144</double>
         <double>0.4312496440331536</double>
         <double>0.36191976766003425</double>
         <double>0.36168841605382807</double>
         <double>0.3380594852358524</double>
         <double>0.39364282376374526</double>
         <double>0.0</double>
         <double>0.0</double>
         <double>0.0</double>
         <double>0.0</double>
         <double>0.0</double>
         <double>0.0</double>
         <double>0.0</double>
         <double>0.0</double>
         <double>0.0</double>
         <double>0.0</double>
         <double>0.0</double>
         <double>0.0</double>
         <double>0.0</double>
         <double>0.0</double>
         <double>0.0</double>
         <double>0.0</double>
         <double>0.0</double>
         <double>0.0</double>
         <double>0.0</double>
         <double>0.0</double>
         <double>0.0</double>
         <double>0.0</double>
         <double>0.0</double>
         <double>0.0</double>
         <double>0.0</double>
         <double>0.0</double>
         <double>0.0</double>
         <double>0.0</double>
         <double>0.0</double>
         <double>0.0</double>
         <double>0.0</double>
         <double>0.0</double>
         <double>0.0</double>
         <double>0.0</double>
         <double>0.0</double>
         <double>0.0</double>
         <double>0.0</double>
         <double>0.0</double>
         <double>1.0000000000000089</double>
         <double>0.4380502675829555</double>
         <double>0.5087836880473241</double>
         <double>0.463760144326103</double>
         <double>0.2728579187729404</double>
         <double>0.16842891323692302</double>
         <double>0.2854768366900874</double>
         <double>0.3021115198050497</double>
         <double>0.23709051540627163</double>
         <double>0.38171122533558843</double>
         <double>0.20802078186651832</double>
         <double>0.0</double>
         <double>0.0</double>
         <double>0.0</double>
         <double>0.0</double>
         <double>0.0</double>
         <double>0.0</double>
         <double>0.0</double>
         <double>0.0</double>
         <double>0.0</double>
         <double>0.0</double>
         <double>0.0</double>
         <double>0.0</double>
         <double>0.0</double>
         <double>0.0</double>
         <double>0.0</double>
         <double>0.0</double>
         <double>0.0</double>
         <double>0.0</double>
         <double>0.0</double>
         <double>0.0</double>
         <double>0.0</double>
         <double>0.0</double>
         <double>0.0</double>
         <double>0.0</double>
         <double>0.0</double>
         <double>0.0</double>
         <double>0.0</double>
         <double>0.0</double>
         <double>0.0</double>
         <double>0.0</double>
         <double>0.0</double>
         <double>0.0</double>
         <double>0.0</double>
         <double>0.0</double>
         <double>0.0</double>
         <double>0.0</double>
         <double>0.0</double>
         <double>0.0</double>
         <double>0.0</double>
         <double>0.9999999999999953</double>
         <double>0.6262210888630473</double>
         <double>0.4365098063256156</double>
         <double>0.497970440789259</double>
         <double>0.3089514376621276</double>
         <double>0.3385171146006388</double>
         <double>0.35539038033486636</double>
         <double>0.38713895629196693</double>
         <double>0.3486905403075514</double>
         <double>0.3419154091210232</double>
         <double>0.0</double>
         <double>0.0</double>
         <double>0.0</double>
         <double>0.0</double>
         <double>0.0</double>
         <double>0.0</double>
         <double>0.0</double>
         <double>0.0</double>
         <double>0.0</double>
         <double>0.0</double>
         <double>0.0</double>
         <double>0.0</double>
         <double>0.0</double>
         <double>0.0</double>
         <double>0.0</double>
         <double>0.0</double>
         <double>0.0</double>
         <double>0.0</double>
         <double>0.0</double>
         <double>0.0</double>
         <double>0.0</double>
         <double>0.0</double>
         <double>0.0</double>
         <double>0.0</double>
         <double>0.0</double>
         <double>0.0</double>
         <double>0.0</double>
         <double>0.0</double>
         <double>0.0</double>
         <double>0.0</double>
         <double>0.0</double>
         <double>0.0</double>
         <double>0.0</double>
         <double>0.0</double>
         <double>0.0</double>
         <double>0.0</double>
         <double>0.0</double>
         <double>0.0</double>
         <double>0.0</double>
         <double>0.0</double>
         <double>1.0000000000000004</double>
         <double>0.5259442837933322</double>
         <double>0.4273040656272771</double>
         <double>0.3195751076139425</double>
         <double>0.3508707025943273</double>
         <double>0.3227224911333595</double>
         <double>0.33156273510002354</double>
         <double>0.29752946334821306</double>
         <double>0.3142688459144621</double>
         <double>0.0</double>
         <double>0.0</double>
         <double>0.0</double>
         <double>0.0</double>
         <double>0.0</double>
         <double>0.0</double>
         <double>0.0</double>
         <double>0.0</double>
         <double>0.0</double>
         <double>0.0</double>
         <double>0.0</double>
         <double>0.0</double>
         <double>0.0</double>
         <double>0.0</double>
         <double>0.0</double>
         <double>0.0</double>
         <double>0.0</double>
         <double>0.0</double>
         <double>0.0</double>
         <double>0.0</double>
         <double>0.0</double>
         <double>0.0</double>
         <double>0.0</double>
         <double>0.0</double>
         <double>0.0</double>
         <double>0.0</double>
         <double>0.0</double>
         <double>0.0</double>
         <double>0.0</double>
         <double>0.0</double>
         <double>0.0</double>
         <double>0.0</double>
         <double>0.0</double>
         <double>0.0</double>
         <double>0.0</double>
         <double>0.0</double>
         <double>0.0</double>
         <double>0.0</double>
         <double>0.0</double>
         <double>0.0</double>
         <double>0.0</double>
         <double>0.9999999999999991</double>
         <double>0.41482305576121403</double>
         <double>0.42517759206862954</double>
         <double>0.41307077021024097</double>
         <double>0.41467018209805373</double>
         <double>0.4129965370246934</double>
         <double>0.4433703214116123</double>
         <double>0.368875948456681</double>
         <double>0.0</double>
         <double>0.0</double>
         <double>0.0</double>
         <double>0.0</double>
         <double>0.0</double>
         <double>0.0</double>
         <double>0.0</double>
         <double>0.0</double>
         <double>0.0</double>
         <double>0.0</double>
         <double>0.0</double>
         <double>0.0</double>
         <double>0.0</double>
         <double>0.0</double>
         <double>0.0</double>
         <double>0.0</double>
         <double>0.0</double>
         <double>0.0</double>
         <double>0.0</double>
         <double>0.0</double>
         <double>0.0</double>
         <double>0.0</double>
         <double>0.0</double>
         <double>0.0</double>
         <double>0.0</double>
         <double>0.0</double>
         <double>0.0</double>
         <double>0.0</double>
         <double>0.0</double>
         <double>0.0</double>
         <double>0.0</double>
         <double>0.0</double>
         <double>0.0</double>
         <double>0.0</double>
         <double>0.0</double>
         <double>0.0</double>
         <double>0.0</double>
         <double>0.0</double>
         <double>0.0</double>
         <double>0.0</double>
         <double>0.0</double>
         <double>0.0</double>
         <double>0.9999999999999982</double>
         <double>0.47328787169497394</double>
         <double>0.48888745250222754</double>
         <double>0.38060328607396426</double>
         <double>0.4581756690208052</double>
         <double>0.3846096063633471</double>
         <double>0.5390856900462425</double>
         <double>0.0</double>
         <double>0.0</double>
         <double>0.0</double>
         <double>0.0</double>
         <double>0.0</double>
         <double>0.0</double>
         <double>0.0</double>
         <double>0.0</double>
         <double>0.0</double>
         <double>0.0</double>
         <double>0.0</double>
         <double>0.0</double>
         <double>0.0</double>
         <double>0.0</double>
         <double>0.0</double>
         <double>0.0</double>
         <double>0.0</double>
         <double>0.0</double>
         <double>0.0</double>
         <double>0.0</double>
         <double>0.0</double>
         <double>0.0</double>
         <double>0.0</double>
         <double>0.0</double>
         <double>0.0</double>
         <double>0.0</double>
         <double>0.0</double>
         <double>0.0</double>
         <double>0.0</double>
         <double>0.0</double>
         <double>0.0</double>
         <double>0.0</double>
         <double>0.0</double>
         <double>0.0</double>
         <double>0.0</double>
         <double>0.0</double>
         <double>0.0</double>
         <double>0.0</double>
         <double>0.0</double>
         <double>0.0</double>
         <double>0.0</double>
         <double>0.0</double>
         <double>0.0</double>
         <double>1.0000000000000056</double>
         <double>0.6911972670342964</double>
         <double>0.6734100477576702</double>
         <double>0.6927742517485619</double>
         <double>0.4456060784802682</double>
         <double>0.702857522737233</double>
         <double>0.0</double>
         <double>0.0</double>
         <double>0.0</double>
         <double>0.0</double>
         <double>0.0</double>
         <double>0.0</double>
         <double>0.0</double>
         <double>0.0</double>
         <double>0.0</double>
         <double>0.0</double>
         <double>0.0</double>
         <double>0.0</double>
         <double>0.0</double>
         <double>0.0</double>
         <double>0.0</double>
         <double>0.0</double>
         <double>0.0</double>
         <double>0.0</double>
         <double>0.0</double>
         <double>0.0</double>
         <double>0.0</double>
         <double>0.0</double>
         <double>0.0</double>
         <double>0.0</double>
         <double>0.0</double>
         <double>0.0</double>
         <double>0.0</double>
         <double>0.0</double>
         <double>0.0</double>
         <double>0.0</double>
         <double>0.0</double>
         <double>0.0</double>
         <double>0.0</double>
         <double>0.0</double>
         <double>0.0</double>
         <double>0.0</double>
         <double>0.0</double>
         <double>0.0</double>
         <double>0.0</double>
         <double>0.0</double>
         <double>0.0</double>
         <double>0.0</double>
         <double>0.0</double>
         <double>0.0</double>
         <double>1.0000000000000002</double>
         <double>0.7028893058425725</double>
         <double>0.7676651273535783</double>
         <double>0.5320001628883468</double>
         <double>0.6717382312954397</double>
         <double>0.0</double>
         <double>0.0</double>
         <double>0.0</double>
         <double>0.0</double>
         <double>0.0</double>
         <double>0.0</double>
         <double>0.0</double>
         <double>0.0</double>
         <double>0.0</double>
         <double>0.0</double>
         <double>0.0</double>
         <double>0.0</double>
         <double>0.0</double>
         <double>0.0</double>
         <double>0.0</double>
         <double>0.0</double>
         <double>0.0</double>
         <double>0.0</double>
         <double>0.0</double>
         <double>0.0</double>
         <double>0.0</double>
         <double>0.0</double>
         <double>0.0</double>
         <double>0.0</double>
         <double>0.0</double>
         <double>0.0</double>
         <double>0.0</double>
         <double>0.0</double>
         <double>0.0</double>
         <double>0.0</double>
         <double>0.0</double>
         <double>0.0</double>
         <double>0.0</double>
         <double>0.0</double>
         <double>0.0</double>
         <double>0.0</double>
         <double>0.0</double>
         <double>0.0</double>
         <double>0.0</double>
         <double>0.0</double>
         <double>0.0</double>
         <double>0.0</double>
         <double>0.0</double>
         <double>0.0</double>
         <double>0.0</double>
         <double>1.0000000000000058</double>
         <double>0.7663088025751202</double>
         <double>0.5577126685768825</double>
         <double>0.6438697902033693</double>
         <double>0.0</double>
         <double>0.0</double>
         <double>0.0</double>
         <double>0.0</double>
         <double>0.0</double>
         <double>0.0</double>
         <double>0.0</double>
         <double>0.0</double>
         <double>0.0</double>
         <double>0.0</double>
         <double>0.0</double>
         <double>0.0</double>
         <double>0.0</double>
         <double>0.0</double>
         <double>0.0</double>
         <double>0.0</double>
         <double>0.0</double>
         <double>0.0</double>
         <double>0.0</double>
         <double>0.0</double>
         <double>0.0</double>
         <double>0.0</double>
         <double>0.0</double>
         <double>0.0</double>
         <double>0.0</double>
         <double>0.0</double>
         <double>0.0</double>
         <double>0.0</double>
         <double>0.0</double>
         <double>0.0</double>
         <double>0.0</double>
         <double>0.0</double>
         <double>0.0</double>
         <double>0.0</double>
         <double>0.0</double>
         <double>0.0</double>
         <double>0.0</double>
         <double>0.0</double>
         <double>0.0</double>
         <double>0.0</double>
         <double>0.0</double>
         <double>0.0</double>
         <double>0.0</double>
         <double>0.0</double>
         <double>0.0</double>
         <double>0.0</double>
         <double>0.9999999999999925</double>
         <double>0.5581955253951476</double>
         <double>0.723015151143236</double>
         <double>0.0</double>
         <double>0.0</double>
         <double>0.0</double>
         <double>0.0</double>
         <double>0.0</double>
         <double>0.0</double>
         <double>0.0</double>
         <double>0.0</double>
         <double>0.0</double>
         <double>0.0</double>
         <double>0.0</double>
         <double>0.0</double>
         <double>0.0</double>
         <double>0.0</double>
         <double>0.0</double>
         <double>0.0</double>
         <double>0.0</double>
         <double>0.0</double>
         <double>0.0</double>
         <double>0.0</double>
         <double>0.0</double>
         <double>0.0</double>
         <double>0.0</double>
         <double>0.0</double>
         <double>0.0</double>
         <double>0.0</double>
         <double>0.0</double>
         <double>0.0</double>
         <double>0.0</double>
         <double>0.0</double>
         <double>0.0</double>
         <double>0.0</double>
         <double>0.0</double>
         <double>0.0</double>
         <double>0.0</double>
         <double>0.0</double>
         <double>0.0</double>
         <double>0.0</double>
         <double>0.0</double>
         <double>0.0</double>
         <double>0.0</double>
         <double>0.0</double>
         <double>0.0</double>
         <double>0.0</double>
         <double>0.0</double>
         <double>0.0</double>
         <double>0.0</double>
         <double>1.0000000000000042</double>
         <double>0.5202691799872317</double>
         <double>0.0</double>
         <double>0.0</double>
         <double>0.0</double>
         <double>0.0</double>
         <double>0.0</double>
         <double>0.0</double>
         <double>0.0</double>
         <double>0.0</double>
         <double>0.0</double>
         <double>0.0</double>
         <double>0.0</double>
         <double>0.0</double>
         <double>0.0</double>
         <double>0.0</double>
         <double>0.0</double>
         <double>0.0</double>
         <double>0.0</double>
         <double>0.0</double>
         <double>0.0</double>
         <double>0.0</double>
         <double>0.0</double>
         <double>0.0</double>
         <double>0.0</double>
         <double>0.0</double>
         <double>0.0</double>
         <double>0.0</double>
         <double>0.0</double>
         <double>0.0</double>
         <double>0.0</double>
         <double>0.0</double>
         <double>0.0</double>
         <double>0.0</double>
         <double>0.0</double>
         <double>0.0</double>
         <double>0.0</double>
         <double>0.0</double>
         <double>0.0</double>
         <double>0.0</double>
         <double>0.0</double>
         <double>0.0</double>
         <double>0.0</double>
         <double>0.0</double>
         <double>0.0</double>
         <double>0.0</double>
         <double>0.0</double>
         <double>0.0</double>
         <double>0.0</double>
         <double>0.0</double>
         <double>1.0000000000000024</double>
      </values>
   </indicatorCorrelations>
</dataInformation>
