# Supplementary material for: Applying the S-O-R model to explore impulsive buying behavior driven by influencers on social commerce websites
Source: PeerJ Comput Sci. 2025 Sep 11;11:e3113. doi: 10.7717/peerj-cs.3113 (PMC12453796; doi:10.7717/peerj-cs.3113)
Supplement: Supplemental Information 2 [file peerj-cs-11-3113-s002.zip › datatest/datatest.splsm]

iGSsnvtZMzKPNvFO+xGucw7RdCku2vbEypPUYmZz/ude83vsPOSDXxYHmNE//bplgQMd4yYSC22v
IJcMbd7Uzyc5qTeUX1qOrt+MmlX6th3SbEFuLf6EagTPkGw3E9d6kpRTBcadH9iCdmxdJNSkuvLi
eiRgre+tj6jB2comqqAFdTJUYmXjJ5OmolTZYFsU9ObK8TAfaFrJ2TOOeJHW2yh75CzKDKH0tk4M
K1csrwqnGKvS5Y97CScLGnQtfuCEKKTkeEq4MBIpCUr4cOud+fID1vtZG6F215KXVFYpbxPVhlF/
uPZcMTZtpMuxv3QcYn/G8yeYnh2lyafAGvoHx+7dJ6FNUoxqGlHmNtXWERO9njEmgUXwCRcffPIe
Hzse5sE4QTWRZ7HXCq8dxksp+O04NIJBlrHyfnDGSUwk2pQw9zR8HS2GPbCAWbhLIZBxzY6oNoVv
6aWuTLZEPzVdX1HZUyC/mXFfuZp+CkeQZ/MiyUAq9kYjWA9Fiqv/Fe0YRZClr81m8yRwy5VwhCRF
e845shhtYhCI2+4Ypx/K5XM7e/434i0l7gvFV/xsChxFyeFOds2He3cY2N+OaGLyR/UyQ3AbEMRk
g2BrJkamiyKXaWk5kgLSmn0MVXT1LX93YLVU9edBdcazWiCXVEOxOnJdYXb5IbToZ8CNmXZJWVsw
D4anQ3PpWRdSMeduHMBeztJtXGeFOTsWGmHB9tqVbVppXVabv5GbnQolo9AWgYPA08AjJvABBOX6
PrjaiMBClOGcreTc8iLjG656i4SQj2HMGQajURi9C5U1aVGziwkf2RW8aHCKrz2JdL4UvXfaNQ8B
0iBuaX5OoDT1QRKE8uapBr8vIdUmVfwOdPSgmljKCjIBLZZqseNBUIGQf51vJLDftnUsEUGboobl
WTFv7TYMVNXCmWvxBS+ZOqIQoxK6gx62IgCu6IkoLGOTxqyZjpVCVKoL7cXKD5KO2ijJ1Y4tkV/5
5H446s9bTW3JWDHmhtHAkSRAvYg34G8GTu5BgoQEJOj1JRPw+51s5wxfMKmwmZb74DRAMoUoDFzN
OJ+4/onhTYITM8q/9HNX15GTZAsw+L/TjssOEu0oUbVuMSpSFbqVIYWjuxXp1gw9aQLWYIDnx5Oo
peODWUt6jiGuf4987Qd3YVopFc8WkWvaQUNWV6WlCJxUHHZxiiBlOF/t6IC6Vmnq2Xo63JtjgZjo
h19ubXxCzZLKcA1EMQP+9yik5HhKuDASKQlK+HDrnfk4dNLHew5nrO3LMAgzFr/gcGqd34FVgxWi
Y3PlqNVCDFXu/IEcWMOEP2TBImzQDbGwe2orwGiDWBDQh4z/u+U34DrOO/WKQ7Xe1zBBRejXvYwh
5RcAgUYvCa09iGUrlxax91TxlxJjM/BL9JDRREkCrSKNeIwbKOiLyCKIU28ZY0jKFTNEvAo10zox
LfTPR6/8jmc1TXoBjwy9rfrHoFb6PYlOtW0K4P1+oQcTazRDDe4Vr23j4LreM74BMfmITBgcQEYP
ZOiuu+C0C2zvBaXtSYor3dG3Ajt8KRH78cUViRy0qGk/C+lNzMdXy7xYlmlV1K7V086efxo1EGlF
nSZ7WBEk68NXhjuvM+EmXvh1sfR/Wx6CpLYKnwSTx1Nb6F0WjBEArKgKMtcGAAubsWCKuLlYXcWb
/edBRIJLZWfw5YNLkWxzg48FZPbaiJcYQR5ouOZA8yYPeBj6ILBWTPTlaF12iEUNKdiVXZrzgYxT
jJWMcjXJT5HJufQxsnLerNXdfU7vb6Kk7UjuG8DUaetvrD4uRvnFRCChYVZ05WI44fv6wnihX/b3
Xt550KEGCelqsG+Q75nhk6bw4/sj6RzwDbtHlMpdoKf7EQ5zZ74XBMYJF0Lgz58EhwXyoabiJfJS
61lzU5pIdXvA2/0Zj41Ntku/bs+UUoV0RMqCM1SmQhzSbKn2TA232Uw0QNVujmSc0qWOC7MkX7OP
Zyf0fs+tjv1ill/odmFB8uaa98/C5GEUc8mEdD0ulhxEP96UH+pEOAty1M+z9pyG1kiRShnVOMDq
06OlM625Bcr1AcKnCQBG+o2SQlHmPGzJfl7QEEK9JwK6t+Tp7FOYmpkPlW1XbYOLu4sDj5DQk33F
skxMluS6WXB+KWHUs2m2DSid7RgrvrfW8srYw7vLH/UMV63C4ctrW7LTWySar22aIHeeH0yT5HCd
sfGJOVlGzpmz3N95j6Ac57SVsAQmtR+2gG4k/qvq7pH2cflF6gQ6BIuZVzq4od7/jn8UhnNqiGuf
P1lG1Loh6maVQQddYXyGaJKFmAOz23IWc24SRGM4Wj59FdJYMkFtZqkey2vNc/pKB2CE21NOmuSH
wfjlGVvM5iBMam1UfGzqQBAALfgYWH+GG8n8XhhT1S6VZDgVlUDXQLGKnKSSgl5qCOseby98Hp3R
CDYO3IZjCZXBx7AYy8GD4SI7tlpUeH/zPRObVzYGZHsNdFv4QIH5rfFuMO2fwK76z1lQaDi3iB/W
am0nfKlROutZiEX8KWuPfeyV+eN5LTE2H1z4YjsDYpCZvM7i5cAjbnJLQpw5/BEb8/SzxcEZag3y
omi6VB9rCg763+Eaz2RmUlRb0cNEz3j6BFtx/nZR6iQlT+aM7A/NC2bQoD3rRzWxZ7Fxkl794bSE
HKb6LX3CXI2Y44BxYqrOwQ7jVoRlxK7h1y66XEyOwIx6Qq5R/vdfYIfZ4SV5KnFFe8VpvdbdMKYS
gjr9JpE5TsuG+NoVe/ZN1UfSOm920xqA8ZZp9lwyw6xOdd/fKx7DoOXGqhObh4zjFuhW0h+VPXUp
yG/5qS+2AY6CUWtTNpX6pxeokLZa+kZp6RrYVfGhT7yIa0jMwIRVOhLgFtqjE31JTmfrMoNQCTMZ
7EsuIAD2K4ej8YObP90hv68P16NJ1XozBNpLGzVET7670z/c4F2hBxjtfJM9d+XyStbVYB81yEBx
/MTBdkKb9JRN31cXFkC4N7mWwWIzaL89coSjlVrAGtI+oV3PE+TeskGtlEUecLHtg5JDEQs/UEbl
yIL8a276g6KF9KP2mnzgsHpvAl1xoZLwPy383FvwRsAszk88A8eUUnqVfJcx7b0ORJmxhLLke8Iq
qptwMHXf5IidapEj+OkI0DQgzeJ9XXztkQtZkzoUaOf+7N2uwTYCeRe/v+p1ItBnh4ZmZ9+UmJ8e
Ou8dxlm78jgGGdmLhnZX8GFKbzeMCUEqoGTjbyeF4Wf3CFkbAMfli6Pp7kLLeP0mVidLokbRt76m
bb7n0t1F1G36FdOaj7sZHrsQQoc3uepe4NjsBOWTkEdMc1NQo/v242W5mnGtHnB+6p24oSv0DFvk
vjwY8iJTR9aAuQybVq/ZbTHJmqFyq2q4FtVe4yVZne49XXGSu45l6GufI06VtKtuMnmoyuCwOPHJ
38Lp/tzQtrHMiVQsjsvWE8D0lynMrN2hKksF5hMe9HS+mm5FgeyuSz2RyVJ0087gdu64x/HOHQlS
dlwprbk53NUEphYmU8sULQmVutZbkql4XMwrPTGhkZ3nc76s647h1GNn3EFIXvvHDNivACo4WmuM
31rv4tqs9AFRjIlApy7eU+Ztg1OZjT9+N4eiUDfL1IepmVTtWHaAqHBpnrYH0Vt0FnrsqWpuW7IV
v2ewoJZUComohG4JWcQhgZ0BcFXiwkS00ro9/SFFn0YhaHqZCQnmtJl/NJV+knpL4C9x0enTe157
mnGcP8d9toiCN6zkGwZCMXA1li64qOnSeUryn/oAdVxGWRkMXiFUHExzhzleFdfjMr5WvAvNPkDp
pJFhU8DfqqoMI2mxeFQdhNhJFzqGmc3++yJaNaA49oq6dgKcB2bfNk008n99TUbZ4UVJunZly4HY
WJWiiGgmTj4q3piv/JTkJz5iDj5dM1KDT6/TKY9mg3HlpOMFzAHGnOTNVPgEyfT5sWdvuik9ZJE3
51vElYjuwAVbGeOgJoK7Qd1aI3Y/WsBTYyoBq8w9Phe26YaklmYfrWm/pQF0XkApoRYt9EfkmYsX
AMdi2qH00qwxt9IjUr+FVsEmG0iu35ubfJPxqenBKkTKeuBKq8+EJYibFq7Kou+ht+T04Vn2OdoA
4cFtB7vbJkz4utVJ1Lp9XOsbQJvJd8gUF9F29ucotg8jOCOw3ICyDIfYlmST3G3Zo2R7IXNgZcaL
jseNo88EPUzMtn2pjtTkKwod1hQ9VLqCHqhJv2VEFDJ44P9r2mkSVGB6GhFAgn59sUBj9508ggwm
j4XfJNpww9MVkwi9dVRvTjWv8G/LNnmeSgDMS37wZNfmJc1tUYnAYFQe9uUF6r/eUIMHAeRrUZ40
O3WwMVbSY/s0l9JUMATFrWSQ8MNq25SwRv1NXiL4EQoHxHF8ICSTUGWn/6lx8N5b9HGtNLHhpfZC
z+KeEENxkC0M5VFdVCfl/VVOctOBudjUMXJE+IlFGMSMXGfeNhwUH6k1/7pT6KSsPpr7cO2tf2Oe
Y2gIfTvci0E7LgdKKNacVmM83oAIi9wtMYI6vODXSzPeGcG5m47IfmW0YJBJfE17GkHhSAKo+Bw0
IiqIUS304kAXvwP8tr0iU9SwE8ColdBn+R3RDkLmqQ6NRalbs8cLzyjE3mTr4NLBoawC2Wf2KUJt
V4V4UERCOQy7n5Wa6lBetqFe0N8sq+ztsRbLBTCde7bhmThkkC2xRjc0SLeZTC3g8IKaGhpnQ9W2
BmdXx37fNUogcIspl4ueA8yEZRIW9zQpJAV1SxSzGpJNnDsJ/fnm3rhy29HdTVlVPlW67xw9lwSu
674xu3Vp3LEkmN1i5cPwQ0+NCPPrGqqpak08j5TFQLCSXf/QD+N1HDBh0Rme+2KbvCbAaBl2IpZ6
/44hHmoeFsajl42UYVFp84GCjh1ftHe+AEUJad8qN5tLcEQqpN1ZLOn/zRdOFrRLmSiKXU5JgNq0
PORzwwfknFieQhpbKkQq2z6ZtVsTdZP/PdPA0TB5Cn1ubgEujLORRt4cpk9MqZR5MCC7tmF90tqh
9NKsMbfSI1K/hVbBJhtIrt+bm3yT8anpwSpEynrgSqvPhCWImxauyqLvobfk9OFZ9jnaAOHBbQe7
2yZM+LrVSdS6fVzrG0CbyXfIFBfRfqeSXjTixfmxbtSbFNJVxZZkk9xt2aNkeyFzYGXGi44ZKANO
FkWwYI84/cioM+U7mVnx3x+ds+OA3PE9hIl8o/A8sQB7W3t2yDqTvRzTN2BAY/edPIIMJo+F3yTa
cMPTFZMIvXVUb041r/BvyzZ5nkoAzEt+8GTX5iXNbVGJwGBUHvblBeq/3lCDBwHka1GeNDt1sDFW
0mP7NJfSVDAExa1kkPDDatuUsEb9TV4i+BEKB8RxfCAkk1Blp/+pcfDeW/RxrTSx4aX2Qs/inhBD
cZAtDOVRXVQn5f1VTnLTgbnY1DFyRPiJRRjEjFxn3jYcFB+pNf+6U+ikrD6a+3DtrXoYhPQwI/o0
enKqhdsCTumzSakcfyk7XUY1nTEwXkx/KreNowDRD933yCR6279L1hq5vyEQpLri3liCZCh+1LmV
XOYAqF0vT6/d5kABrA/z2psJT61cqr8mHLChdGiYNUZRiIlg0vdyfE7PmWgr8m52auWYFiDCTF8m
mYPwR0r9lmST3G3Zo2R7IXNgZcaLjg9H2jifLZG59GUjbQ4wy/RrwB9/gKjgWbVeQP7649KPMqkp
+FtEbBEgOptZobEumUBj9508ggwmj4XfJNpww9MVkwi9dVRvTjWv8G/LNnmeSgDMS37wZNfmJc1t
UYnAYFQe9uUF6r/eUIMHAeRrUZ40O3WwMVbSY/s0l9JUMATFrWSQ8MNq25SwRv1NXiL4EQoHxHF8
ICSTUGWn/6lx8N5b9HGtNLHhpfZCz+KeEENxkC0M5VFdVCfl/VVOctOBudjUMXJE+IlFGMSMXGfe
NhwUH6k1/7pT6KSsPpr7cO2tehiE9DAj+jR6cqqF2wJO6bNJqRx/KTtdRjWdMTBeTH8qt42jANEP
3ffIJHrbv0vWGrm/IRCkuuLeWIJkKH7UuZVc5gCoXS9Pr93mQAGsD/PQYdHcuCjJpQcNDcGNIBTT
s8cLzyjE3mTr4NLBoawC2fW1TUyRSoowGJNFomndosiM7cX0vvdVbTp1/YGCXB8hs9JF6hbyNIzA
QAZ1unnXkRyCb1sU5KPAUNwTd5QYEdYcDaxKDM5FdUIPRp3/RU6qQGP3nTyCDCaPhd8k2nDD01p/
B18fr7nOmsbhGz2LgQ+x91TxlxJjM/BL9JDRREkCm101S9XkoCOIfnVWf8svbTQ7dbAxVtJj+zSX
0lQwBMWuB1DJ16DRYsjPBHK84syNCgfEcXwgJJNQZaf/qXHw3lv0ca00seGl9kLP4p4QQ3GQLQzl
UV1UJ+X9VU5y04G52NQxckT4iUUYxIxcZ942HAo2zD5ZGjaUQlXvpVO0JvohPqosSI7LYLln9XbT
kBM8ElvPFygA6MPjOFfYVeCZgVwRDUVoyynP1AyPevNTQLvxUQwKeAcBkiukrZVAZUD55VYWJWv9
ujWvrjHNLmtaihSRjLi1dsQ6pXhp96Zx1xJ+YXfnq5InqebLexYEbXHD18qc5nuBb9O997lpmBJ7
VEtNaANB2Q6AohSNTRE1D/xqsG+Q75nhk6bw4/sj6RzwdHTUKtYW6/ZFHPRsY6wy8cYJF0Lgz58E
hwXyoabiJfIrXFIe6sr3y/ONq1JCc5RtKVjGrieSSehp/fSXSDjwfxzSbKn2TA232Uw0QNVujmSc
0qWOC7MkX7OPZyf0fs+tjv1ill/odmFB8uaa98/C5GPxam6N61ThsFAyBopBNEZ4bR+qyXOc4hFu
zBpMQgnPb91AdjsLlGUfcXwMBj07EBm65WVY+dbH15KApmQmGs0NKvwcPZJiitCJlVzwnw3unB2t
6j06AcMIEGFL3ih3EeD0xkd1sSRy0yVUoWhuPwnJx58afekjpEH3dzrEIFNIQgYJx65r7Vo8xxCr
hfURAg8Igx/53zCClk4HvlcC7yG0zS1MXIVay6TBnoQkQf5NSuPXUcwgupnYU2JMs8eJB0tpfELN
/cUw0zF2/VZBoFqbANFiW5Wg4aLUvwI+4DERnYfJQWNfynTmBBRGfq36GxsYdBoST4z4t6Yo/0t6
43R8VajYfoHz0f1pvTt6cbbzZ+UOijf8ggSBbtGa8HRJ/ySwmD1YS4hW3H/p1u5fRU1Ec4+KcapL
KEt5jOBV3DDk0GHR3LgoyaUHDQ3BjSAU07PHC88oxN5k6+DSwaGsAtkgft/tYSe+mbqiBpRJAXIu
jO3F9L73VW06df2BglwfIe0vZpyH7i4SoQ/JkLlUQ14URw+KnvYCrWo5vijmj+R3nPVgVmDH2zPf
JXIsQHWBxdJ5SvKf+gB1XEZZGQxeIVT1pFLw9zmV43CFqcPdjpwz7Tg0gkGWsfJ+cMZJTCTalHko
ThOHTUzoamA8yUR5Mqn2irp2ApwHZt82TTTyf31NfrSmIeMJwPqbxQ4/40dlg1KGQxy2OrX4ez9K
JVI7MSozUoNPr9Mpj2aDceWk4wXMAcac5M1U+ATJ9PmxZ2+6KT1kkTfnW8SViO7ABVsZ46C0mYCz
XNHkf1eqLnmnuk7mPDmZ+7hrq+3S+uS/fZ25XjZFoboaOMBIsCuBfhM1ZFvFw853ABXKKjJJlKd/
5piaebSRdG7CIM2IX2dqI/4ecdYo84zwXHeH/NOOS3zWVclUSxhm37ApwN8msEMOst2oYZIY4slB
rNVdIAmye23mGHOW9leACooYiaMDH0lA0EKHW8fVB5UASt0X3v5lEMAz0lgyQW1mqR7La81z+koH
YODUdBugux9sGRgIlWltffZqbVR8bOpAEAAt+BhYf4YbyfxeGFPVLpVkOBWVQNdAsTmLbaqGdoyp
KWJ0hGgEqMgINg7chmMJlcHHsBjLwYPhIju2WlR4f/M9E5tXNgZkew10W/hAgfmt8W4w7Z/ArvrO
NnQXKsIIMdRMoqZeED08nIdarJXB1AoSCf9me650JG/dQHY7C5RlH3F8DAY9OxAZuuVlWPnWx9eS
gKZkJhrNUx5l41I5owdyJrRNTM77bZwdreo9OgHDCBBhS94odxEvQQIlJGTjHWeq9vjLRHEhUt1F
iQv5YfwEKiIq6AwPnNNmkg1FmBkev1i74DrRhEYvCbQvhkVsui8UQrXBKvBVD+C4acqg3CgOCGFy
FItVVIqyOCIaVeLfxOY4WwfLrCYksN+2dSwRQZuihuVZMW/tNgxU1cKZa/EFL5k6ohCjEn0xKUMq
VK/MJtpaQ3FFYe+OlUJUqgvtxcoPko7aKMnVji2RX/nkfjjqz1tNbclYMeaG0cCRJEC9iDfgbwZO
7kHSjTsRGCDS2kssG32P1c42Q6VHYOneIkPWyU3vIRsqFegKcttG0U1WNs6P1QUv9ira9mC10Du5
9TRs8NSorXkhUWqQdJD19undeSWnq36XmjoByrBdx2DsbuVfPUobrZCErpeFCj3S6RVmX3MpUC+E
4fAIdtO+0oYEncuHeYGj8TcBKTjBPNudRm5OQ6udB3TxpjqbLmFPm3/Cuh661CN3MhedEafXvxaB
4sMk0HSZJYx1vYCqMeNEah/4WhZcrRA+X/7afuf2Dv/D0wAYFmAqESHmKfO8b2BlpO+VqvUAuf8N
xlaq8B8nWkfteEJrgMchUbSL1xXP+qFcbqKs8tnlbUxWYPsCHC8QJ8b4JxJBLQp7QivxXZtfCGwO
j8y/WAQt38qy/qhgrEz3Uuf0vtCzCZxrFlHSdd7o6YNbh1nLdNBh0dy4KMmlBw0NwY0gFNOzxwvP
KMTeZOvg0sGhrALZ4Ni1OtPzjjFWNmIdfqHT94ztxfS+91VtOnX9gYJcHyEuHdJNzlw9NylUdzaL
1WCrVH1zbjBPwdMgMRFTkV1CNRwNrEoMzkV1Qg9Gnf9FTqpAY/edPIIMJo+F3yTacMPTWn8HXx+v
uc6axuEbPYuBD7H3VPGXEmMz8Ev0kNFESQKbXTVL1eSgI4h+dVZ/yy9tNDt1sDFW0mP7NJfSVDAE
xa4HUMnXoNFiyM8EcrzizI0KB8RxfCAkk1Blp/+pcfDeW/RxrTSx4aX2Qs/inhBDcZAtDOVRXVQn
5f1VTnLTgbnY1DFyRPiJRRjEjFxn3jYctV6dL17I6HaxBQGmvw7QEcBjsqetZTFDCmNmlEnZKFtc
vOa/rUdKcHgeN9YICRpUTdNPctbFk5YAN604a2s5b3B6Z3LAksBPMZ/HiH+iZTx80n2f9ais+4Zf
ZzZLEJ6bSn2ST5xNuUmErZkgCpIJBgNh/SfglAjaeSu/YtislybJLDpg+lO8Ef60UsLPk4HJCvvK
ZCAB5W7tkBL9tKiMmXwgkXLNW3zRMaUADjW+7WniJVsszEO2FICSdLiKQaCgzMCEVToS4BbaoxN9
SU5n68UWr2r3duzGmt25b7RVSV1UbN2QsXIycuc0J4PcoYe4Sxs1RE++u9M/3OBdoQcY7XyTPXfl
8krW1WAfNchAcfzEwXZCm/SUTd9XFxZAuDe5697iXg67iN5NQdlX5sd68HXEspSKPWLyY4e9MXWQ
BU+H5SjWRzQMo+mO3IHcuiS1P51CR49iiWrH8cIwMwvMouCoVAh0XPLAbZ9p1VWv2p3nIu0RuR53
ZLTfvEvX+8ifhoVEqO8btRtztw52bCdEO1on2sllIRtnQ2r8kHG797LgFOJ6iWYsHaqbiPulJpL4
zl6H8zWfPYBz4aTKdLykd72eMSaBRfAJFx988h4fOx65QmmWFBaAIr23REIZVDjq7Tg0gkGWsfJ+
cMZJTCTalDD3NHwdLYY9sIBZuEshkHFQTTYkY+Y6OjQKP8qAby4mUdlTIL+ZcV+5mn4KR5Bn8yLJ
QCr2RiNYD0WKq/8V7RhFkKWvzWbzJHDLlXCEJEV7ByOxqk615e25+FjuErvB7gZQFvXJIgcZCBNZ
C/mnURJWBYWyUNGuVaauo75FKfup+yl6ee/JQhbtiiXJ9B6JiS0tdi+kX3WQlEcJWaELh61CcYwo
XNPO9OP4v+PsAlqD1ZA+pAycRWk1/0feOK/2+4ee9GZlSOiJg88MYTtHXNM3ASk4wTzbnUZuTkOr
nQd08aY6my5hT5t/wroeutQjdzIXnRGn178WgeLDJNB0mSWMdb2AqjHjRGof+FoWXK0QPl/+2n7n
9g7/w9MAGBZgKhEh5inzvG9gZaTvlar1ALn/DcZWqvAfJ1pH7XhCa4DHIVG0i9cVz/qhXG6irPLZ
5W1MVmD7AhwvECfG+CcSQS0Ke0Ir8V2bXwhsDo/Mv1gELd/Ksv6oYKxM91Ln9L7QszcuGx7/2zwI
dDj9zXdYYjvQYdHcuCjJpQcNDcGNIBTTs8cLzyjE3mTr4NLBoawC2Q0kKsBbO67jX7KDqQ4c6YCM
7cX0vvdVbTp1/YGCXB8hqBXQXOv71o9NIo2TowPSgt1DYJZiHvMjoAyvtNmYHYYcDaxKDM5FdUIP
Rp3/RU6qQGP3nTyCDCaPhd8k2nDD01p/B18fr7nOmsbhGz2LgQ+x91TxlxJjM/BL9JDRREkCm101
S9XkoCOIfnVWf8svbTQ7dbAxVtJj+zSX0lQwBMWuB1DJ16DRYsjPBHK84syNCgfEcXwgJJNQZaf/
qXHw3lv0ca00seGl9kLP4p4QQ3GQLQzlUV1UJ+X9VU5y04G52NQxckT4iUUYxIxcZ942HCAnPrg2
38HoJZtA7rAEFKjmiiMqFeEzQashM4XIkvVBXLzmv61HSnB4HjfWCAkaVFvAh4/06AkqHH0UKXw2
R2Uw59c2fuTJH/qshSWB9LRh0eOHyhaEFfJ+r3BJJuJ50KMKXX9mxIBwZrj1rUAnxg98DE7VOAEZ
tG1KOqOc8tisySw6YPpTvBH+tFLCz5OByQr7ymQgAeVu7ZAS/bSojJl8IJFyzVt80TGlAA41vu1p
4iVbLMxDthSAknS4ikGgoMzAhFU6EuAW2qMTfUlOZ+vFFq9q93bsxprduW+0VUldVGzdkLFyMnLn
NCeD3KGHuEsbNURPvrvTP9zgXaEHGO18kz135fJK1tVgHzXIQHH8xMF2Qpv0lE3fVxcWQLg3ueve
4l4Ou4jeTUHZV+bHevBh1+gzGyl1bQtqiVBcwkWFh+Uo1kc0DKPpjtyB3LoktT9CP8CQZyXcfRpG
LBnfQy0b1nhuk13JEW94+z7mj4W95yLtEbked2S037xL1/vIn9vnjPwOwVFetAovUfjcaJLPaRqH
m67+iN14w+1aW7mLOAKS5RjMUKme4/ErdbhJHNBSUiX584Ms5/3cJ+KmlmHgOs479YpDtd7XMEFF
6Ne9eiUWcpSr7g9ls7B2E9HALbH3VPGXEmMz8Ev0kNFESQKtIo14jBso6IvIIohTbxljJsmGIp9Q
c44b57o2BjhdWPyOZzVNegGPDL2t+segVvo9iU61bQrg/X6hBxNrNEMN7hWvbePgut4zvgEx+YhM
GJc8CZbP4tTa+61XO80GgbcHCiCzkczNqW/3fVR0CP5H73cGCI14xL0XHp2HECwfFKU8sOhDD6+m
f+HlGpGNdIDRykTgzVjtFKdwuxS4vpjcsHnMl4Z/nDrsZiBH/9FeJA6uTiv3q3DdWTWeGUwIe9GL
VqPB/hGzrcafgz6GtP4hBii9wf90vzOxJAekhOGWec1i6vcri9K0xb3eyk12nChLWrFFY5NC2Dx9
Wf+fikhndcgjijm71JcMRrWOZCd5/c18EnFGMPdAs1QdJRAuH2H0DDPKzOY2pq3PSK916jhonAQ2
9svtvyeoScw+kUU7pTdKBZayIxctM684di0c4Uyzj+4TNyunT7onVopmbU3TSjfgiXwD9Zlm1pA+
y2qzEaPbGSga1p3peQhq0ddUE9txpd6ccEGNwZ6hNY69JhSQ/q0cZ1HsjBL6cIM4YAAgm0ZRiIlg
0vdyfE7PmWgr8m6c81z82lg3HQ+2pXKXEBNZgjv4jvejpl0e11rV5qA1QhRLcFsyN1UQ2P1KetpR
0gBKvES59EizwPCxSpzyhA4I8HpRnI/A/4ml7qLtkCtNfpg9lgv67CEBia/DmhcaC497c8PFvb5y
8wjBezopYidBxgkXQuDPnwSHBfKhpuIl8g48RFlbmERmNNYFf7H50aM2oQNNwiuROQAHYC4k7gn8
EQwxprrvZLyhrA8IVczrpGAzvg8YPbgSqB2LwXrQrTYCJbFs1to8lFxSoWa2ylBN4QXuHY7VktL7
3AUBEWVsTGq53CahiS5+uqXqyyox0miBS+uq/G4kNG7Z4kosFgHSuGCCHBv4EOR9CUi1qjRuFdA0
IM3ifV187ZELWZM6FGhfCWxTizhGESx9NsF1YJe96CTt1GV2iMwScQpshH8t7h6mAKah0sCHFYZw
W9un+sdKQSC8BbPzkw7P3R+gFGj4XWEuF8XbeIqwHpfIOgOT3TQRYuB6zHGbLmnSd4pJUCzQI01t
MSLe8mYmBmy8QO+sJLDftnUsEUGbooblWTFv7de73bZJE27Ih3sN/jzSwz5cr+TfQe3sJhyp3HyQ
tiSQhV9WHD9Y0v/YonSjlSb7rjEQ980oO6xY3M0MQy3ImIdT6LXO9gHOMW2z1MdHNplrhmseWKWU
d1f3HxhbMlUELslg+sqqHElDd+fY4nVK3+SgY2CKO/g0AxZIakWCWWaJLbt3CiOspULokQCNPcuy
z8OCl+BZNKsWS7ENXEvdJNSZdtunFFMhsI2yhqjekz/pp5NmKkoPemKqzoZ67U9E7KVA/BO5rrEp
oPX14SYcpqN7i7IrTEdtPBD+qXStCWbcW0Roi0Yy7iai4o0jV2Rd/zgCkuUYzFCpnuPxK3W4SRzQ
UlIl+fODLOf93CfippZh4DrOO/WKQ7Xe1zBBRejXvXolFnKUq+4PZbOwdhPRwC2x91TxlxJjM/BL
9JDRREkCrSKNeIwbKOiLyCKIU28ZYybJhiKfUHOOG+e6NgY4XVj8jmc1TXoBjwy9rfrHoFb6PYlO
tW0K4P1+oQcTazRDDe4Vr23j4LreM74BMfmITBiXPAmWz+LU2vutVzvNBoG3umj95MqXrowprXES
1FyQylYFhbJQ0a5Vpq6jvkUp+6n7KXp578lCFu2KJcn0HomJyvqdf9l6YDKix4aqjNXP/EJxjChc
08704/i/4+wCWoNOrXRBCFUHZWGmvidIBJwN3WdAJyb2YnGno7/TQSPozauOZrtbrfP23jNPWjte
ZoqguVp0K4jfj1JrE0q53eN3M+w0uBJlr+zZt3bALZxwE8zAhFU6EuAW2qMTfUlOZ+t0w1X0xHx0
7cMjIM9YJ6dLvsfeZRPNfXWYFAcXnxaW5mM6GU+m5QIWs/IN9fptW0wvdOM4+5C3YQSyuqt2gAYl
pnKYmQ8yr00Vhp5zkSeyGm3XAc8UeahPHfRcv3HQYycLMv99Gjw+x51kGy2PdoaTL9bVZjll1EAb
g9rcblrr0rhgghwb+BDkfQlItao0bhXQNCDN4n1dfO2RC1mTOhRokafKUi8Z5MMn2/rH4IwP0egk
7dRldojMEnEKbIR/Le40j8873+Wj1cdyWtBApi+/mRprUxepbre581yEiV10cBwNrEoMzkV1Qg9G
nf9FTqpAY/edPIIMJo+F3yTacMPTWn8HXx+vuc6axuEbPYuBD7H3VPGXEmMz8Ev0kNFESQKbXTVL
1eSgI4h+dVZ/yy9tNDt1sDFW0mP7NJfSVDAExa4HUMnXoNFiyM8EcrzizI0KB8RxfCAkk1Blp/+p
cfDeW/RxrTSx4aX2Qs/inhBDcZAtDOVRXVQn5f1VTnLTgbnY1DFyRPiJRRjEjFxn3jYcCjbMPlka
NpRCVe+lU7Qm+qnSqa4bxQYbl6z45SstZoBcvOa/rUdKcHgeN9YICRpUmqk0z3JwC3wLBBqVWJ4f
ijDn1zZ+5Mkf+qyFJYH0tGHR44fKFoQV8n6vcEkm4nnQ29FzWyUwuPP4Na6ijgg0U0gxxgFagfI4
FeMx6wJrOSfJLDpg+lO8Ef60UsLPk4HJCvvKZCAB5W7tkBL9tKiMmXwgkXLNW3zRMaUADjW+7Wni
JVsszEO2FICSdLiKQaCgzMCEVToS4BbaoxN9SU5n68UWr2r3duzGmt25b7RVSV1UbN2QsXIycuc0
J4PcoYe4Sxs1RE++u9M/3OBdoQcY7XyTPXfl8krW1WAfNchAcfzEwXZCm/SUTd9XFxZAuDe5697i
Xg67iN5NQdlX5sd68K7FhANFMuLm1U6s8kEqfdGH5SjWRzQMo+mO3IHcuiS1P51CR49iiWrH8cIw
MwvMouN/yYv/RuhMX33VoGtS+kjnIu0RuR53ZLTfvEvX+8ify7EmEfCRkTBnTod1L25BFORw+dMg
NEqUz5jlKEG0N73gFOJ6iWYsHaqbiPulJpL4zl6H8zWfPYBz4aTKdLykd72eMSaBRfAJFx988h4f
Ox65QmmWFBaAIr23REIZVDjq7Tg0gkGWsfJ+cMZJTCTalDD3NHwdLYY9sIBZuEshkHFQTTYkY+Y6
OjQKP8qAby4mUdlTIL+ZcV+5mn4KR5Bn8yLJQCr2RiNYD0WKq/8V7RhFkKWvzWbzJHDLlXCEJEV7
ByOxqk615e25+FjuErvB7s8zlMxIGNaT6c0oy9W6lIhWBYWyUNGuVaauo75FKfup+yl6ee/JQhbt
iiXJ9B6JiVnrpQKBGifR2fVBf2+3UTtCcYwoXNPO9OP4v+PsAlqDWI3nI+ZrinT3UF2opIE/KxEr
LMjL3uTdTvePDPLSdZA3ASk4wTzbnUZuTkOrnQd08aY6my5hT5t/wroeutQjdzIXnRGn178WgeLD
JNB0mSWMdb2AqjHjRGof+FoWXK0QPl/+2n7n9g7/w9MAGBZgKhEh5inzvG9gZaTvlar1ALn/DcZW
qvAfJ1pH7XhCa4DHIVG0i9cVz/qhXG6irPLZ5W1MVmD7AhwvECfG+CcSQS0Ke0Ir8V2bXwhsDo/M
v1gELd/Ksv6oYKxM91Ln9L7Qs6iTr7QBP0cDWYESRMzhmL7QYdHcuCjJpQcNDcGNIBTTs8cLzyjE
3mTr4NLBoawC2R207mONN5qeY7ReAdyZmaqM7cX0vvdVbTp1/YGCXB8hViqsFrwk6ycP37cQ9XQ+
M0y04OoW9iSz79GZ7Yo3kbkcDaxKDM5FdUIPRp3/RU6qQGP3nTyCDCaPhd8k2nDD01p/B18fr7nO
msbhGz2LgQ+x91TxlxJjM/BL9JDRREkCm101S9XkoCOIfnVWf8svbTQ7dbAxVtJj+zSX0lQwBMWu
B1DJ16DRYsjPBHK84syNCgfEcXwgJJNQZaf/qXHw3lv0ca00seGl9kLP4p4QQ3GQLQzlUV1UJ+X9
VU5y04G52NQxckT4iUUYxIxcZ942HAo2zD5ZGjaUQlXvpVO0Jvq06eJUE/33ENkEv92wANt8XLzm
v61HSnB4HjfWCAkaVBDklLXNKZkM+LOijiBFn37B89p2oiwd6bZ/h+O4uilU0eOHyhaEFfJ+r3BJ
JuJ50Ls4wK9NLeokDqEth/EltoFHMciybeRoU5t2XLsHPl/zySw6YPpTvBH+tFLCz5OByQr7ymQg
AeVu7ZAS/bSojJl8IJFyzVt80TGlAA41vu1p4iVbLMxDthSAknS4ikGgoMzAhFU6EuAW2qMTfUlO
Z+vFFq9q93bsxprduW+0VUldVGzdkLFyMnLnNCeD3KGHuEsbNURPvrvTP9zgXaEHGO18kz135fJK
1tVgHzXIQHH8xMF2Qpv0lE3fVxcWQLg3ueve4l4Ou4jeTUHZV+bHevCt8PjAFTyeHrTuTWVuMyc1
h+Uo1kc0DKPpjtyB3LoktV6RJZYi0RllQIDxZBP1iYOjoWb7h32oYjwN/V36CgaE5yLtEbked2S0
37xL1/vIn9lRBgVs5/86ruECSbPR4WNgZzklxrw6SrBWXqZuJl7M4BTieolmLB2qm4j7pSaS+M5e
h/M1nz2Ac+GkynS8pHe9njEmgUXwCRcffPIeHzseuUJplhQWgCK9t0RCGVQ46u04NIJBlrHyfnDG
SUwk2pQw9zR8HS2GPbCAWbhLIZBxUE02JGPmOjo0Cj/KgG8uJlHZUyC/mXFfuZp+CkeQZ/MiyUAq
9kYjWA9Fiqv/Fe0YRZClr81m8yRwy5VwhCRFewcjsapOteXtufhY7hK7we4epDfLtSLWl30Z1nYK
Kb7/VgWFslDRrlWmrqO+RSn7qX+7QTshu8tAfUzUNAFBOnvpL+FnqJskcXvaTqletcoLQnGMKFzT
zvTj+L/j7AJag0Bnv0MDr6lrtdwKPb5b6Js1hf/FPU/CFA0YRBP7ZCX9QgYJx65r7Vo8xxCrhfUR
Ag8Igx/53zCClk4HvlcC7yG0zS1MXIVay6TBnoQkQf5NSuPXUcwgupnYU2JMs8eJB0tpfELN/cUw
0zF2/VZBoFqbANFiW5Wg4aLUvwI+4DERnYfJQWNfynTmBBRGfq36GxsYdBoST4z4t6Yo/0t643R8
VajYfoHz0f1pvTt6cbbzZ+UOijf8ggSBbtGa8HRJ/ySwmD1YS4hW3H/p1u5fRU16H4iyFAX2/EeV
l4m2da2zg71Ju8IsKNwR/58hx0AbHtVJ1Lp9XOsbQJvJd8gUF9GK6gTpIuwH+1vZI0jN2ORnviVM
C0LaxlhYGs+CRTzurf4El7JvnwSldPnXjHE+vHMBF0LlR2FbfzXxvPhQpgAN8HpRnI/A/4ml7qLt
kCtNfpg9lgv67CEBia/DmhcaC497c8PFvb5y8wjBezopYidBxgkXQuDPnwSHBfKhpuIl8g48RFlb
mERmNNYFf7H50aM2oQNNwiuROQAHYC4k7gn8EQwxprrvZLyhrA8IVczrpGAzvg8YPbgSqB2LwXrQ
rTYCJbFs1to8lFxSoWa2ylBN4QXuHY7VktL73AUBEWVsTGq53CahiS5+uqXqyyox0micbu5HHZXk
3iL8q8VtxDwDuGCCHBv4EOR9CUi1qjRuFdA0IM3ifV187ZELWZM6FGjlhlwiATFgwCsrPGdyKuci
6CTt1GV2iMwScQpshH8t7nShxCoiwzINuYsDaiJ3pSpRJrHqsQ1AsPmydDDsCGhBnPVgVmDH2zPf
JXIsQHWBxdJ5SvKf+gB1XEZZGQxeIVT1pFLw9zmV43CFqcPdjpwz7Tg0gkGWsfJ+cMZJTCTalHko
ThOHTUzoamA8yUR5Mqn2irp2ApwHZt82TTTyf31NfrSmIeMJwPqbxQ4/40dlg1KGQxy2OrX4ez9K
JVI7MSozUoNPr9Mpj2aDceWk4wXMAcac5M1U+ATJ9PmxZ2+6KT1kkTfnW8SViO7ABVsZ46C0mYCz
XNHkf1eqLnmnuk7mqaw07hU1T3HD6X+91/dWsxJbzxcoAOjD4zhX2FXgmYF5uImMv5REcP7i5kk3
oKBYRbU5zr5I+uOY/To414GkdxjwwAsFDaEgh2UdotSp3pNGHstr2FO3tuRHR/cngTOUFb7/fm/d
kURB6YgU+CwBB9fKnOZ7gW/Tvfe5aZgSe1RLTWgDQdkOgKIUjU0RNQ/8arBvkO+Z4ZOm8OP7I+kc
8HR01CrWFuv2RRz0bGOsMvHGCRdC4M+fBIcF8qGm4iXyK1xSHurK98vzjatSQnOUbSlYxq4nkkno
af30l0g48H8c0myp9kwNt9lMNEDVbo5knNKljguzJF+zj2cn9H7PrY79YpZf6HZhQfLmmvfPwuRj
8WpujetU4bBQMgaKQTRGSi0ZyUy3ucs7dh8Nm4DmB4lzRHsCppEJ02jA/iGzDfup7kLhPeszLYDL
ngnflfLl0K3hNQjvuj8KiABllI4LMjXPWAzD0F6D7h2AcwKJbP68a4zeytLg1JtF3bx9qL4oeq4L
2y1S6YKJyxFnIwanzNNmkg1FmBkev1i74DrRhEYvCbQvhkVsui8UQrXBKvBVD+C4acqg3CgOCGFy
FItVVIqyOCIaVeLfxOY4WwfLrCYksN+2dSwRQZuihuVZMW/tNgxU1cKZa/EFL5k6ohCjEn0xKUMq
VK/MJtpaQ3FFYe+OlUJUqgvtxcoPko7aKMnVji2RX/nkfjjqz1tNbclYMeaG0cCRJEC9iDfgbwZO
7kHSjTsRGCDS2kssG32P1c42N+f8rAK07ddNGrb5Qsd1WegKcttG0U1WNs6P1QUv9iqgtgCkGPoY
l2AqJqBqjeSsvQVi13muUme9j/Kb0z/VYDoByrBdx2DsbuVfPUobrZB/8WOMN9V/ZCxEKX4uveQS
88jY3o1rkvDYVWrjFkSEIzcBKTjBPNudRm5OQ6udB3TxpjqbLmFPm3/Cuh661CN3MhedEafXvxaB
4sMk0HSZJYx1vYCqMeNEah/4WhZcrRA+X/7afuf2Dv/D0wAYFmAqESHmKfO8b2BlpO+VqvUAuf8N
xlaq8B8nWkfteEJrgMchUbSL1xXP+qFcbqKs8tnlbUxWYPsCHC8QJ8b4JxJBLQp7QivxXZtfCGwO
j8y/WAQt38qy/qhgrEz3Uuf0vtCz6euVT/EkeR5NcRGbBDl+R9Bh0dy4KMmlBw0NwY0gFNOzxwvP
KMTeZOvg0sGhrALZAnI5mELcufn9+VKwoFlS7YztxfS+91VtOnX9gYJcHyHDln8fSxKy5Qmj4F1N
y/q9+VJdCTQxn5u0bvPcqBxWxxwNrEoMzkV1Qg9Gnf9FTqpAY/edPIIMJo+F3yTacMPTWn8HXx+v
uc6axuEbPYuBD7H3VPGXEmMz8Ev0kNFESQKbXTVL1eSgI4h+dVZ/yy9tNDt1sDFW0mP7NJfSVDAE
xa4HUMnXoNFiyM8EcrzizI0KB8RxfCAkk1Blp/+pcfDeW/RxrTSx4aX2Qs/inhBDcZAtDOVRXVQn
5f1VTnLTgbnY1DFyRPiJRRjEjFxn3jYcgbGdcKZGDeJIbWGDApo88Pl+JViQ1rR6XjzoWyrbEwtc
vOa/rUdKcHgeN9YICRpUcjh0gKOGeKviwazikEITAYhvGBMX9U9oU3yDdsGDIkpFPXi/tcPvSqss
nFLQMPwbbRj94oB3ebnx1kmVPRHVsHddot/aacNpTB9/IVGRVp9TtE61K6CPvt1GjO4oaR5ssrcP
J6UwPHbl8HQoazKiys18EnFGMPdAs1QdJRAuH2Eur/XtBGfr0VKApHvtAvB5IlNH1oC5DJtWr9lt
McmaoYHY4cs+7cY3d9A7Ljc6SSxP2RZvjsKaW5KbfnczgW8d4LA48cnfwun+3NC2scyJVCyOy9YT
wPSXKcys3aEqSwXmEx70dL6abkWB7K5LPZHJdKleBEGN/2qL9bhsrVNf3edPSOQa5ZcqA2oe/uYo
8SrDgpfgWTSrFkuxDVxL3STUJnwY4CmmaXq1W3iZpv1Lu7lllDoxfLv+SuZrLutDTnOlQPwTua6x
KaD19eEmHKajEdQMJUxEdWse6Tka0cAiTy+KpaQsuflegmnhPofOtXs4ApLlGMxQqZ7j8St1uEkc
0FJSJfnzgyzn/dwn4qaWYeA6zjv1ikO13tcwQUXo1716JRZylKvuD2WzsHYT0cAtsfdU8ZcSYzPw
S/SQ0URJAq0ijXiMGyjoi8giiFNvGWMmyYYin1BzjhvnujYGOF1Y/I5nNU16AY8Mva36x6BW+j2J
TrVtCuD9fqEHE2s0Qw3uFa9t4+C63jO+ATH5iEwYlzwJls/i1Nr7rVc7zQaBt78guMLJQq0fiLK0
q9szVKjvdwYIjXjEvRcenYcQLB8UKkmenWFA2+PbIJEVunV7dYi+zhW5srq89sffxcdXzqFCcYwo
XNPO9OP4v+PsAlqDSaeDUeG2AlbgxEHpqBhmOF2mQCHLuN22Nroxj6jlRXs3ASk4wTzbnUZuTkOr
nQd08aY6my5hT5t/wroeutQjdzIXnRGn178WgeLDJNB0mSWMdb2AqjHjRGof+FoWXK0QPl/+2n7n
9g7/w9MAGBZgKhEh5inzvG9gZaTvlar1ALn/DcZWqvAfJ1pH7XhCa4DHIVG0i9cVz/qhXG6irPLZ
5W1MVmD7AhwvECfG+CcSQS0Ke0Ir8V2bXwhsDo/Mv1gELd/Ksv6oYKxM91Ln9L7Qs+oalE5nSo34
w1r34gXSuw3QYdHcuCjJpQcNDcGNIBTTs8cLzyjE3mTr4NLBoawC2ZTm8ueCsypSNq49x4VaflM8
542YUkp5TKtN0am117WluTYBDYF6h4ay+oZd1OJDe/OvwJyFU0TbshNkfBn7B1ldYS4Xxdt4irAe
l8g6A5PdNBFi4HrMcZsuadJ3iklQLNAjTW0xIt7yZiYGbLxA76wksN+2dSwRQZuihuVZMW/t17vd
tkkTbsiHew3+PNLDPlyv5N9B7ewmHKncfJC2JJCFX1YcP1jS/9iidKOVJvuuMRD3zSg7rFjczQxD
LciYh1Potc72Ac4xbbPUx0c2mWuGax5YpZR3V/cfGFsyVQQuyWD6yqocSUN359jidUrf5KBjYIo7
+DQDFkhqRYJZZokxYcgalfCpBYLYVvUz+GTXw4KX4Fk0qxZLsQ1cS90k1A9V5bmeg4XjpVHgL00C
gHDIm6TX7q+4/AcFC9nHpuYg5yLtEbked2S037xL1/vInx/Hu4FFScpjsKYtEh2kQW0D544PjC6B
VylVVQQRj9n64BTieolmLB2qm4j7pSaS+M5eh/M1nz2Ac+GkynS8pHe9njEmgUXwCRcffPIeHzse
uUJplhQWgCK9t0RCGVQ46u04NIJBlrHyfnDGSUwk2pQw9zR8HS2GPbCAWbhLIZBxUE02JGPmOjo0
Cj/KgG8uJlHZUyC/mXFfuZp+CkeQZ/MiyUAq9kYjWA9Fiqv/Fe0YRZClr81m8yRwy5VwhCRFewcj
sapOteXtufhY7hK7we7BCCJ1usokf/OueO8b7nmz6Apy20bRTVY2zo/VBS/2KsdL7wD3GcWKHkem
rN2DnzitbSRf12xBCZ0OPMIqa4Mrgjv4jvejpl0e11rV5qA1QtPj62L6xfkYcBoSVuDNY6w8O6Ch
CnuUFtnJu1I6WZYrBO1YcWWEyIKQ+KJGnnbRTmUSFvc0KSQFdUsUsxqSTZxD+EAIRtSWwP09yUVW
/fYoam1UfGzqQBAALfgYWH+GG5jdYuXD8ENPjQjz6xqqqWpNPI+UxUCwkl3/0A/jdRwwuPokq/fY
aly9TkBm+v+VRf+OIR5qHhbGo5eNlGFRafOBgo4dX7R3vgBFCWnfKjebS3BEKqTdWSzp/80XTha0
S5koil1OSYDatDzkc8MH5JwDLVxWxQF+CIVpsIkH7PKqfZEwu1lj2NKDK2IBcIrQNFy85r+tR0pw
eB431ggJGlTs/XVrRSdMatY/NPlPPJgVqMUQFd+0HYVkd2Rz1uRW3wJ184myujPwnzfMJrh2KqYc
dyFhj72s7Zsvdp2DWzc4dldWnu1mxXZ7Kc9SVSAxUdfKnOZ7gW/Tvfe5aZgSe1RLTWgDQdkOgKIU
jU0RNQ/8arBvkO+Z4ZOm8OP7I+kc8HR01CrWFuv2RRz0bGOsMvHGCRdC4M+fBIcF8qGm4iXyK1xS
HurK98vzjatSQnOUbSlYxq4nkknoaf30l0g48H8c0myp9kwNt9lMNEDVbo5knNKljguzJF+zj2cn
9H7PrY79YpZf6HZhQfLmmvfPwuRj8WpujetU4bBQMgaKQTRGfFKRlGxDxtThujkx8rKAp2/dQHY7
C5RlH3F8DAY9OxDMLk96OtT+X57Lmt55TUXVbpfs6VMDTNb8mjQf0jhjtLB5zJeGf5w67GYgR//R
XiRNGNkH7SNTMePmzefJuQ1R8lnuU9Dgrezlly9OYfXyWkIGCceua+1aPMcQq4X1EQIPCIMf+d8w
gpZOB75XAu8htM0tTFyFWsukwZ6EJEH+TUrj11HMILqZ2FNiTLPHiQdLaXxCzf3FMNMxdv1WQaBa
mwDRYluVoOGi1L8CPuAxEZ2HyUFjX8p05gQURn6t+hsbGHQaEk+M+LemKP9LeuN0fFWo2H6B89H9
ab07enG282flDoo3/IIEgW7RmvB0Sf8ksJg9WEuIVtx/6dbuX0VN28Am/MsKgYCITMw1Z9mUiNBh
0dy4KMmlBw0NwY0gFNOzxwvPKMTeZOvg0sGhrALZGsjwdR1VA4XIdVOm0zUorzznjZhSSnlMq03R
qbXXtaXAqWsYz9aKl4BBFbtmqpuUs4FUj9hNUyMwFoK1Y3yBmZz1YFZgx9sz3yVyLEB1gcXSeUry
n/oAdVxGWRkMXiFU9aRS8Pc5leNwhanD3Y6cM+04NIJBlrHyfnDGSUwk2pR5KE4Th01M6GpgPMlE
eTKp9oq6dgKcB2bfNk008n99TX60piHjCcD6m8UOP+NHZYNShkMctjq1+Hs/SiVSOzEqM1KDT6/T
KY9mg3HlpOMFzAHGnOTNVPgEyfT5sWdvuik9ZJE351vElYjuwAVbGeOgtJmAs1zR5H9Xqi55p7pO
5iB0jgP18Jkl/dWcrUwdPd82RaG6GjjASLArgX4TNWRbxwtYZ2qDYfBB83sS+4uoFggPGwbO/zGe
/a8a9uXlAWHWKPOM8Fx3h/zTjkt81lXJF/zPuqAPYR7mukQAsuDRpx0ZLBa6/YPSfcwIW21JacmH
W8fVB5UASt0X3v5lEMAz0lgyQW1mqR7La81z+koHYODUdBugux9sGRgIlWltffZqbVR8bOpAEAAt
+BhYf4YbyfxeGFPVLpVkOBWVQNdAsTmLbaqGdoypKWJ0hGgEqMgINg7chmMJlcHHsBjLwYPhIju2
WlR4f/M9E5tXNgZkew10W/hAgfmt8W4w7Z/ArvrONnQXKsIIMdRMoqZeED0830xeXdJJx10LB2f/
eiBLK2/dQHY7C5RlH3F8DAY9OxAZuuVlWPnWx9eSgKZkJhrNF4JozThzhwGPkv91woZcHHbbx3/f
dQpvHCLyzLZK/iC/mw/Y6032Xv62177jJSXBgPZcCSYC06JT3fdRzSdjri8JtC+GRWy6LxRCtcEq
8FUP4LhpyqDcKA4IYXIUi1VUirI4IhpV4t/E5jhbB8usJiSw37Z1LBFBm6KG5Vkxb+02DFTVwplr
8QUvmTqiEKMSfTEpQypUr8wm2lpDcUVh746VQlSqC+3Fyg+SjtooydWOLZFf+eR+OOrPW01tyVgx
5obRwJEkQL2IN+BvBk7uQdKNOxEYINLaSywbfY/VzjaVynWoYszbwvcWs2iquz536Apy20bRTVY2
zo/VBS/2Ktr2YLXQO7n1NGzw1KiteSEBuSFdI4ZrPD51uYGkwymbdFVajLXBzS+FtrFaBNcM8+od
Np9hyQT8BdKecfAHDiHATWq/QjO/9YlNXu+oUhS7oLladCuI349SaxNKud3jdzPsNLgSZa/s2bd2
wC2ccBPMwIRVOhLgFtqjE31JTmfrdMNV9MR8dO3DIyDPWCenS77H3mUTzX11mBQHF58WluZjOhlP
puUCFrPyDfX6bVtML3TjOPuQt2EEsrqrdoAGJaZymJkPMq9NFYaec5Enshpt1wHPFHmoTx30XL9x
0GMnCzL/fRo8PsedZBstj3aGk2moTb41fLQ+iK5x7CjqWv0MXLLaDK3XH0Nfuq2aGvQkaZ62B9Fb
dBZ67KlqbluyFabnRvKf8wD7HP/Qmk1UPv9NB/QWJs/OPvwj29WuwUm/Bhh1A8JKWe/+rzNkA2SL
RzZxg9M81LIn2hT1Y46dxNDSeUryn/oAdVxGWRkMXiFU9aRS8Pc5leNwhanD3Y6cM+04NIJBlrHy
fnDGSUwk2pR5KE4Th01M6GpgPMlEeTKp9oq6dgKcB2bfNk008n99TX60piHjCcD6m8UOP+NHZYNS
hkMctjq1+Hs/SiVSOzEqM1KDT6/TKY9mg3HlpOMFzAHGnOTNVPgEyfT5sWdvuik9ZJE351vElYju
wAVbGeOgtJmAs1zR5H9Xqi55p7pO5tAmzlCeuJV/hnhZ2IKE+VUSW88XKADow+M4V9hV4JmBj3/8
W92nVS2eAKW5WPwZqQ9PlBfct8OB7MWZ+U383kwCdfOJsroz8J83zCa4diqmdN6D438jDwhGm6VS
WWV5GjLr8H89xyyKgkA/Tpj6rkyHW8fVB5UASt0X3v5lEMAz0lgyQW1mqR7La81z+koHYODUdBug
ux9sGRgIlWltffZqbVR8bOpAEAAt+BhYf4YbyfxeGFPVLpVkOBWVQNdAsTmLbaqGdoypKWJ0hGgE
qMgINg7chmMJlcHHsBjLwYPhIju2WlR4f/M9E5tXNgZkew10W/hAgfmt8W4w7Z/ArvrONnQXKsII
MdRMoqZeED087u87EbPHV4Ph6Gk63lrOvG/dQHY7C5RlH3F8DAY9OxB3K61XZs+VPjybeQWdnrG/
TjMAYZzAGDlVhqM0KnmNnFnoZMA8o7KMLv+w4pEY/j9m6/XZQ5FtEq+zcAVLhCe/TR1UI5S/fN9j
Cww+xISzVy8JtC+GRWy6LxRCtcEq8FUP4LhpyqDcKA4IYXIUi1VUirI4IhpV4t/E5jhbB8usJiSw
37Z1LBFBm6KG5Vkxb+02DFTVwplr8QUvmTqiEKMSfTEpQypUr8wm2lpDcUVh746VQlSqC+3Fyg+S
jtooydWOLZFf+eR+OOrPW01tyVgx5obRwJEkQL2IN+BvBk7uQdKNOxEYINLaSywbfY/VzjY233KD
luLWm0uMQXDZFzu76Apy20bRTVY2zo/VBS/2Ktr2YLXQO7n1NGzw1KiteSHyYFaLOZKCRdo8R9Z3
uIcQAjkBgKcr1STXA4zL8TZrwCnp4wrKogjz5qyJTnLir6y3HIOG109I4oFw+tvBeE4WoLladCuI
349SaxNKud3jdzPsNLgSZa/s2bd2wC2ccBPMwIRVOhLgFtqjE31JTmfrdMNV9MR8dO3DIyDPWCen
S77H3mUTzX11mBQHF58WluZjOhlPpuUCFrPyDfX6bVtML3TjOPuQt2EEsrqrdoAGJaZymJkPMq9N
FYaec5Enshpt1wHPFHmoTx30XL9x0GMnCzL/fRo8PsedZBstj3aGk4XIbzjfh/x/T1124BPDvoSa
si7ExsbbICWV4wZfwJSyIAzefalN7CMz0fop+zVkt4qc/FO92qwaPn5PPLqDseHdSx3Mmi3M9wYH
H/FWJbEwGi/kbdse2VA3cQQnHzX+peDOMCfxJ284Ke5XwfbzTWK9r1f71ddJ2/8NanAB1qlnDwiD
H/nfMIKWTge+VwLvIZ/5lXayERs6uWK9K1loamdK49dRzCC6mdhTYkyzx4kHS2l8Qs39xTDTMXb9
VkGgWpsA0WJblaDhotS/Aj7gMRH2irp2ApwHZt82TTTyf31NGxh0GhJPjPi3pij/S3rjdHxVqNh+
gfPR/Wm9O3pxtvNn5Q6KN/yCBIFu0ZrwdEn/yxz6U2J8gVOe+vNb4BWGxtMDgQovHf+qlOOElTrZ
nO6zxwvPKMTeZOvg0sGhrALZcwI+bgRxHYTSszHYoNCrcK3Bqr407LCXxeNhsie6NvNe6CUkGudA
wvb9WTWd/SGdRqy/bWIkUXXkC+jdMOJKqwb3vZzrhSPU1RdH5jPk0/foCQve4ElGj7o/JJbo75TI
4DrOO/WKQ7Xe1zBBRejXvXolFnKUq+4PZbOwdhPRwC2x91TxlxJjM/BL9JDRREkCrSKNeIwbKOiL
yCKIU28ZY+MGPreIPLsulZIFO4Xz5Rf8jmc1TXoBjwy9rfrHoFb6PYlOtW0K4P1+oQcTazRDDe4V
r23j4LreM74BMfmITBiWclaRsNe3QRGe3a2NoW4yy4SuIcGBFeKiBBJZdyHnzom32XBMwp6V9K/6
cUegwZTuc3KoukSqskz3iQIOppRVsNmSbwZJTdmLiH57xpv0MwhWAwEvFZoHRUYQtBirwrmM200A
OKo/CzbPBVEUK9T9waF3MqlHcWlhL7IFKEhdABJlgDAJ1icmpaTeqUIcft7NfBJxRjD3QLNUHSUQ
Lh9hLq/17QRn69FSgKR77QLweSJTR9aAuQybVq/ZbTHJmqHHmfcsNja+IoK/NqB7/AQ91oKuBow9
5Vg05oPaEZZJLeCwOPHJ38Lp/tzQtrHMiVQsjsvWE8D0lynMrN2hKksF5hMe9HS+mm5FgeyuSz2R
yVlD+fb6eDUBK5tnKvOCzEMpNECaxVtgD7di5WUUmmlay9EM0TWk9ZUap/o7FEnigHKO6ZCWwQT0
q+b7GIrSTKF9xI4PsCX/pm8GE7X8GWSYGpqqxw05uqK77p7HNHoTd7QXkOnFwSsxMtGjb4zIlD6Y
PZYL+uwhAYmvw5oXGguPOoBSZJk3XKMsX/wG78lLw8YJF0Lgz58EhwXyoabiJfIOPERZW5hEZjTW
BX+x+dGjNqEDTcIrkTkAB2AuJO4J/MzAhFU6EuAW2qMTfUlOZ+tgM74PGD24Eqgdi8F60K02AiWx
bNbaPJRcUqFmtspQTeEF7h2O1ZLS+9wFARFlbExqudwmoYkufrql6ssqMdJomrIuxMbG2yAlleMG
X8CUsiAM3n2pTewjM9H6Kfs1ZLeKnPxTvdqsGj5+Tzy6g7Hh3UsdzJotzPcGBx/xViWxMJxPAnXF
FmafwUJz9BqKxOpPoGe6EXGWfUKTLx8wkQ/+IFXSInwLu83VgNm+/bBWtc1i6vcri9K0xb3eyk12
nCg2Ds+9qUBUI77741s/xu/mdcgjijm71JcMRrWOZCd5/c18EnFGMPdAs1QdJRAuH2H0DDPKzOY2
pq3PSK916jhoNDt1sDFW0mP7NJfSVDAExTdKBZayIxctM684di0c4Uyzj+4TNyunT7onVopmbU3T
SjfgiXwD9Zlm1pA+y2qzEUtGulaapLiwNQPK4PFv86sQsc0JLZE/6pffmvHIudp21UnUun1c6xtA
m8l3yBQX0Sr5edDZCZ60ZVo2h1W14qvS7tRSA6EbRcIdEyThxsOdt6HgoMwyGU9MThx+LwEG4T0p
t87TCnfJ7G90+Izuk7HxWkUurF7M9b6jmaWMLX/X6AkL3uBJRo+6PySW6O+UyOA6zjv1ikO13tcw
QUXo1716JRZylKvuD2WzsHYT0cAtsfdU8ZcSYzPwS/SQ0URJAq0ijXiMGyjoi8giiFNvGWPjBj63
iDy7LpWSBTuF8+UX/I5nNU16AY8Mva36x6BW+j2JTrVtCuD9fqEHE2s0Qw3uFa9t4+C63jO+ATH5
iEwYlnJWkbDXt0ERnt2tjaFuMsuEriHBgRXiogQSWXch586Jt9lwTMKelfSv+nFHoMGU7nNyqLpE
qrJM94kCDqaUVbDZkm8GSU3Zi4h+e8ab9DO1Oy2TzmDqhygoFuii+pFSHurKXNdhmNn4KrpigDEB
PPblzghMMrQ5Yjw3B+RNayASZYAwCdYnJqWk3qlCHH7ezXwScUYw90CzVB0lEC4fYS6v9e0EZ+vR
UoCke+0C8HkiU0fWgLkMm1av2W0xyZqhx5n3LDY2viKCvzage/wEPdaCrgaMPeVYNOaD2hGWSS3g
sDjxyd/C6f7c0LaxzIlULI7L1hPA9JcpzKzdoSpLBeYTHvR0vppuRYHsrks9kclZQ/n2+ng1ASub
ZyrzgsxDKTRAmsVbYA+3YuVlFJppWsvRDNE1pPWVGqf6OxRJ4oByjumQlsEE9Kvm+xiK0kyhfcSO
D7Al/6ZvBhO1/BlkmMLhGGGnbU8e3ZjtA6/E35IN8k1lf1RW71bObLPpiGjlmD2WC/rsIQGJr8Oa
FxoLjzqAUmSZN1yjLF/8Bu/JS8PGCRdC4M+fBIcF8qGm4iXyDjxEWVuYRGY01gV/sfnRozahA03C
K5E5AAdgLiTuCfzMwIRVOhLgFtqjE31JTmfrYDO+Dxg9uBKoHYvBetCtNgIlsWzW2jyUXFKhZrbK
UE3hBe4djtWS0vvcBQERZWxMarncJqGJLn66perLKjHSaJqyLsTGxtsgJZXjBl/AlLIgDN59qU3s
IzPR+in7NWS3ipz8U73arBo+fk88uoOx4d1LHcyaLcz3Bgcf8VYlsTDvd5c7VFHiNiVEdnaS7vIf
dh6U/CUihPluAOMx4LnriIOV/awJKmYB8qVKNlW6ApLuWqcZC85qrLgGO7XUJxFyvZ4xJoFF8AkX
H3zyHh87HrlCaZYUFoAivbdEQhlUOOrtODSCQZax8n5wxklMJNqUMPc0fB0thj2wgFm4SyGQcTah
A03CK5E5AAdgLiTuCfxR2VMgv5lxX7mafgpHkGfzIslAKvZGI1gPRYqr/xXtGEWQpa/NZvMkcMuV
cIQkRXtUoqHQeUNtRe+Kvqm7oV2z1Itdo5lp1qAmrodzJeCuEDx9MRzRvJH+6IWwj6DZ58uTfjky
lITZYNF2cHs6nBONEw5uOtI6Y886156YXS5cNsPsH3lkhEALNW1PKVWpfVK0GPYSnchhA1EfADk6
oxNZmeuZp8ZxPXSfOmPUHj+lV14fH/As/ZcFHSqzM7AKOyN8IJFyzVt80TGlAA41vu1p4iVbLMxD
thSAknS4ikGgoMzAhFU6EuAW2qMTfUlOZ+sNHlOX2qe0vUq94/3HgBqxxdT/8WWU6fVOVtQdT5SH
XUsbNURPvrvTP9zgXaEHGO18kz135fJK1tVgHzXIQHH8xMF2Qpv0lE3fVxcWQLg3uQTMQsWSZ85P
s255m3yrBP3PLPkEVcAwuDW4MMiXLw+40IKwbpfufQUNwNcePtFblkfY2zMSEW5crkjRZ6MUZGDJ
nVYBITGvkMokHF1b1Y+ITf3neUy1khbUxXyXSg1+O02GYfIqkE+1AsqkdGl3wR1AY/edPIIMJo+F
3yTacMPT3zJEsii87SWiTc2JWxIzLLH3VPGXEmMz8Ev0kNFESQKbXTVL1eSgI4h+dVZ/yy9tNDt1
sDFW0mP7NJfSVDAExbtWO4LB+ZxB1mJtwZlIvWoKB8RxfCAkk1Blp/+pcfDeW/RxrTSx4aX2Qs/i
nhBDcZAtDOVRXVQn5f1VTnLTgbnY1DFyRPiJRRjEjFxn3jYcuMqJktTFxohP3etHFhVaqwnZThcO
aKfPp/wF8Ox7aPNS+YUwMjqLhGlXneTCZBkPm0jXiIT041E4gg7Ox1tMb/5j8TeAnmeNFK4GtXNc
gC/7RoMm3thvojTcR7jAkaU+L9ShajMxGrI4eYCq4V5MZc1i6vcri9K0xb3eyk12nCg2Ds+9qUBU
I77741s/xu/mdcgjijm71JcMRrWOZCd5/c18EnFGMPdAs1QdJRAuH2H0DDPKzOY2pq3PSK916jho
NDt1sDFW0mP7NJfSVDAExTdKBZayIxctM684di0c4Uyzj+4TNyunT7onVopmbU3TSjfgiXwD9Zlm
1pA+y2qzEUtGulaapLiwNQPK4PFv86sQsc0JLZE/6pffmvHIudp21UnUun1c6xtAm8l3yBQX0Sr5
edDZCZ60ZVo2h1W14qvS7tRSA6EbRcIdEyThxsOd3mAq2b69SCK7uDYvtiNp5WD97VNwnztNqNqh
mDil9grAP0NXoDaaFYoQtzf5cwuUxXMR/2sgNExDkolc3V48HtJYMkFtZqkey2vNc/pKB2Dg1HQb
oLsfbBkYCJVpbX32am1UfGzqQBAALfgYWH+GG8n8XhhT1S6VZDgVlUDXQLFXBZ/zYFG4Nw+W+Ax4
hZukCDYO3IZjCZXBx7AYy8GD4SI7tlpUeH/zPRObVzYGZHsNdFv4QIH5rfFuMO2fwK76LblcDtfv
Q48aAN2hrWlneZSjIo/yaI4diSOR9xmPLWYi1fkMlKWH3jk/D5oISNJeP9d4AGS+DXe8lvCGKT9L
Qh++wKaOIPJo7eOD1JND8y7trzjoiNegUhj2kNrFunc/3KS2XOpJPAoAG4KVtiqC+dJ5SvKf+gB1
XEZZGQxeIVSDCasPo1a8MG7cuc9F2wqD7Tg0gkGWsfJ+cMZJTCTalHkoThOHTUzoamA8yUR5Mqn2
irp2ApwHZt82TTTyf31NC9fFKb3B9YKv7wNzXcBvO1KGQxy2OrX4ez9KJVI7MSozUoNPr9Mpj2aD
ceWk4wXMAcac5M1U+ATJ9PmxZ2+6KT1kkTfnW8SViO7ABVsZ46BV/3RcLcZ7OpzVaRLurjX/HN+L
eBfx5IKzXNqNlvRa7xwQKGXV5sqGJNYN8y3FHJ7vNVfBX7CkEaEi08xDmoUkAPOPcg9FO33+iDuu
DXTtg/rIaxDveHj7dbd6sfO2jDIfuOdKOfkapERQCsKiq4uJDwiDH/nfMIKWTge+VwLvIZ/5lXay
ERs6uWK9K1loamdK49dRzCC6mdhTYkyzx4kHS2l8Qs39xTDTMXb9VkGgWpsA0WJblaDhotS/Aj7g
MRH2irp2ApwHZt82TTTyf31NGxh0GhJPjPi3pij/S3rjdHxVqNh+gfPR/Wm9O3pxtvNn5Q6KN/yC
BIFu0ZrwdEn/yxz6U2J8gVOe+vNb4BWGxtMDgQovHf+qlOOElTrZnO6zxwvPKMTeZOvg0sGhrALZ
cwI+bgRxHYTSszHYoNCrcK3Bqr407LCXxeNhsie6NvNSYmk+wUN3Put8RqBivvp85N5P9RAIj9XZ
gJJ9O29mpM5mHDV7up+2kwt/ZK8fXubFcxH/ayA0TEOSiVzdXjwe0lgyQW1mqR7La81z+koHYODU
dBugux9sGRgIlWltffZqbVR8bOpAEAAt+BhYf4YbyfxeGFPVLpVkOBWVQNdAsVcFn/NgUbg3D5b4
DHiFm6QINg7chmMJlcHHsBjLwYPhIju2WlR4f/M9E5tXNgZkew10W/hAgfmt8W4w7Z/ArvotuVwO
1+9DjxoA3aGtaWd5lKMij/Jojh2JI5H3GY8tZiLV+QyUpYfeOT8PmghI0l4/13gAZL4Nd7yW8IYp
P0tCH77Apo4g8mjt44PUk0PzLmS8KeyFfuGKTNqzaoPsb4HC1x+nS6BHFPaPkvmjv3kyNBFi4HrM
cZsuadJ3iklQLLFC+/cwWVi5NjSistbAXAEksN+2dSwRQZuihuVZMW/t17vdtkkTbsiHew3+PNLD
Plyv5N9B7ewmHKncfJC2JJD4kCN00Uy5/YLzrtiFGQqJMRD3zSg7rFjczQxDLciYh1Potc72Ac4x
bbPUx0c2mWuGax5YpZR3V/cfGFsyVQQuyWD6yqocSUN359jidUrf5A0ES8pCT9KwVL9zVEgmIpf9
QSwFn3btcTXdeJxKp/cbI4J/Pmw4MGjmcz2u8Qwr30/n+Qp33Lx5glesfgePiJVVi/QEVDFqNP1f
T+ZpQ1umoADY9BqzKYugCI/G2/zupoJVfrAMOfG6Mtr19jJoKSfxpjqbLmFPm3/Cuh661CN3uMKS
Qow2iUCXOYzk+R11A4x1vYCqMeNEah/4WhZcrRA+X/7afuf2Dv/D0wAYFmAqESHmKfO8b2BlpO+V
qvUAuVyv5N9B7ewmHKncfJC2JJAhUbSL1xXP+qFcbqKs8tnlbUxWYPsCHC8QJ8b4JxJBLQp7Qivx
XZtfCGwOj8y/WASKMXB/ZItKuiGEieVXdkMrsxR1pl+Ho0KwtSNpI2RHVGmetgfRW3QWeuypam5b
shX5aFWGr/LqahC1aW1k95aFWq3GjfkswSQxl68ynfz8EetjypZ91CEpPCOcwhfrtydg7nrAjGdv
c95vXa7t/R3YuEdcIvaxJEQQj3e3aU3qIO5apxkLzmqsuAY7tdQnEXK9njEmgUXwCRcffPIeHzse
uUJplhQWgCK9t0RCGVQ46u04NIJBlrHyfnDGSUwk2pQw9zR8HS2GPbCAWbhLIZBxNqEDTcIrkTkA
B2AuJO4J/FHZUyC/mXFfuZp+CkeQZ/MiyUAq9kYjWA9Fiqv/Fe0YRZClr81m8yRwy5VwhCRFe1Si
odB5Q21F74q+qbuhXbPUi12jmWnWoCauh3Ml4K4QPH0xHNG8kf7ohbCPoNnny5N+OTKUhNlg0XZw
ezqcE40TDm460jpjzzrXnphdLlw2olfpPTXyp1VZKDC3yRAjDhLB+5jI/AnpxRxekiOXF/kOFnRq
ZqFUh1uedYVHVmK/Tw8TSCIRpvMuyWV88zP+ZWqwb5DvmeGTpvDj+yPpHPB0dNQq1hbr9kUc9Gxj
rDLxxgkXQuDPnwSHBfKhpuIl8m5dVjsHXSrupaywOmk3lOSy284Cc8hYpUkGhRDNwW4MHNJsqfZM
DbfZTDRA1W6OZJzSpY4LsyRfs49nJ/R+z62O/WKWX+h2YUHy5pr3z8LkFQ/MsMXCi1n/zYbGigPJ
Yum1CzUeKjXupU435Cp6KyoeAQADcRSoaSArd8LvUkh+Mdcv1Rno0gHKTC6oeRr4vp2sci8THO0v
6pbYL3LVTv5iBCuwwyP/NRNtfwKf53RBJnNdTgGyPBXhaaFPeLv9SUBj9508ggwmj4XfJNpww9Pf
MkSyKLztJaJNzYlbEjMssfdU8ZcSYzPwS/SQ0URJAptdNUvV5KAjiH51Vn/LL200O3WwMVbSY/s0
l9JUMATFu1Y7gsH5nEHWYm3BmUi9agoHxHF8ICSTUGWn/6lx8N5b9HGtNLHhpfZCz+KeEENxkC0M
5VFdVCfl/VVOctOBudjUMXJE+IlFGMSMXGfeNhy4yomS1MXGiE/d60cWFVqrCdlOFw5op8+n/AXw
7Hto81L5hTAyOouEaVed5MJkGQ+bSNeIhPTjUTiCDs7HW0xvSTDMTsT0mrVLRnB2UQeVa1G1KLvf
xImo8Pjc/Vu2SiuBz9jwNaFZ0VN751rW+5qoDwiDH/nfMIKWTge+VwLvIZ/5lXayERs6uWK9K1lo
amdK49dRzCC6mdhTYkyzx4kHS2l8Qs39xTDTMXb9VkGgWpsA0WJblaDhotS/Aj7gMRH2irp2ApwH
Zt82TTTyf31NGxh0GhJPjPi3pij/S3rjdHxVqNh+gfPR/Wm9O3pxtvNn5Q6KN/yCBIFu0ZrwdEn/
yxz6U2J8gVOe+vNb4BWGxtMDgQovHf+qlOOElTrZnO6zxwvPKMTeZOvg0sGhrALZcwI+bgRxHYTS
szHYoNCrcK3Bqr407LCXxeNhsie6NvN7PKre1UOPGiN6B6Vj6geGcfc6W2NwWxrCL7DReSS8u8yU
c8V3hdxzGe5iww2tK//oCQve4ElGj7o/JJbo75TI4DrOO/WKQ7Xe1zBBRejXvXolFnKUq+4PZbOw
dhPRwC2x91TxlxJjM/BL9JDRREkCrSKNeIwbKOiLyCKIU28ZY+MGPreIPLsulZIFO4Xz5Rf8jmc1
TXoBjwy9rfrHoFb6PYlOtW0K4P1+oQcTazRDDe4Vr23j4LreM74BMfmITBiWclaRsNe3QRGe3a2N
oW4yy4SuIcGBFeKiBBJZdyHnzom32XBMwp6V9K/6cUegwZTuc3KoukSqskz3iQIOppRVsNmSbwZJ
TdmLiH57xpv0M29AWVBKSR5WG0USljjUgaIig60Q1ParFgqvBONuSuXd0nlK8p/6AHVcRlkZDF4h
VIMJqw+jVrwwbty5z0XbCoPtODSCQZax8n5wxklMJNqUeShOE4dNTOhqYDzJRHkyqfaKunYCnAdm
3zZNNPJ/fU0L18UpvcH1gq/vA3NdwG87UoZDHLY6tfh7P0olUjsxKjNSg0+v0ymPZoNx5aTjBcwB
xpzkzVT4BMn0+bFnb7opPWSRN+dbxJWI7sAFWxnjoFX/dFwtxns6nNVpEu6uNf8c34t4F/HkgrNc
2o2W9FrvHBAoZdXmyoYk1g3zLcUcnu81V8FfsKQRoSLTzEOahSTVmsve5mhhqqQPJ2ua+p5LXBuL
RPW1cif+IG3KBxkiUVH1FlJ8e2KVEdGM+PPsq4uguVp0K4jfj1JrE0q53eN3IgM6caunGqedsSR9
f/vQYMzAhFU6EuAW2qMTfUlOZ+t0w1X0xHx07cMjIM9YJ6dLvsfeZRPNfXWYFAcXnxaW5iJTR9aA
uQybVq/ZbTHJmqEvdOM4+5C3YQSyuqt2gAYlpnKYmQ8yr00Vhp5zkSeyGm3XAc8UeahPHfRcv3HQ
YycLMv99Gjw+x51kGy2PdoaTjXZmfIZ0K3oN/PnJq5mP5h/Vy2GSmWnesiVHZc/suwOLnlGFpEZM
eJoBbEZY91ajfGWhHQ91n2H7W7065YpAkQF6kXYpUYLF+TIg47PKXxghgmVIjrhSTRbvPRARiaxM
GJwJlNqAN10pC9Cdo6oDcM1i6vcri9K0xb3eyk12nCg2Ds+9qUBUI77741s/xu/mdcgjijm71JcM
RrWOZCd5/c18EnFGMPdAs1QdJRAuH2H0DDPKzOY2pq3PSK916jhoNDt1sDFW0mP7NJfSVDAExTdK
BZayIxctM684di0c4Uyzj+4TNyunT7onVopmbU3TSjfgiXwD9Zlm1pA+y2qzEUtGulaapLiwNQPK
4PFv86sQsc0JLZE/6pffmvHIudp21UnUun1c6xtAm8l3yBQX0Sr5edDZCZ60ZVo2h1W14qvS7tRS
A6EbRcIdEyThxsOdyN+MwrX/VTG9JVLvnApY/KMiDSJz4Yvv9wsUGsZLTnGTqAxyyjIt4umen7Ih
5Xh16AkL3uBJRo+6PySW6O+UyOA6zjv1ikO13tcwQUXo1716JRZylKvuD2WzsHYT0cAtsfdU8ZcS
YzPwS/SQ0URJAq0ijXiMGyjoi8giiFNvGWPjBj63iDy7LpWSBTuF8+UX/I5nNU16AY8Mva36x6BW
+j2JTrVtCuD9fqEHE2s0Qw3uFa9t4+C63jO+ATH5iEwYlnJWkbDXt0ERnt2tjaFuMsuEriHBgRXi
ogQSWXch586Jt9lwTMKelfSv+nFHoMGU7nNyqLpEqrJM94kCDqaUVbDZkm8GSU3Zi4h+e8ab9DNQ
D2aUSXvz0BL1WlwcBrq+oDQMhsxu1hkOcqL4QbsK5LG4ro+gKsmoGO01OS+MkjUSZYAwCdYnJqWk
3qlCHH7ezXwScUYw90CzVB0lEC4fYS6v9e0EZ+vRUoCke+0C8HkiU0fWgLkMm1av2W0xyZqhx5n3
LDY2viKCvzage/wEPdaCrgaMPeVYNOaD2hGWSS3gsDjxyd/C6f7c0LaxzIlULI7L1hPA9JcpzKzd
oSpLBeYTHvR0vppuRYHsrks9kclZQ/n2+ng1ASubZyrzgsxDKTRAmsVbYA+3YuVlFJppWsvRDNE1
pPWVGqf6OxRJ4oByjumQlsEE9Kvm+xiK0kyhfcSOD7Al/6ZvBhO1/BlkmLWeGDBngIH7c71jGXMt
N7NNhmHyKpBPtQLKpHRpd8EdQGP3nTyCDCaPhd8k2nDD098yRLIovO0lok3NiVsSMyyx91TxlxJj
M/BL9JDRREkCm101S9XkoCOIfnVWf8svbTQ7dbAxVtJj+zSX0lQwBMW7VjuCwfmcQdZibcGZSL1q
CgfEcXwgJJNQZaf/qXHw3lv0ca00seGl9kLP4p4QQ3GQLQzlUV1UJ+X9VU5y04G52NQxckT4iUUY
xIxcZ942HLjKiZLUxcaIT93rRxYVWqsJ2U4XDminz6f8BfDse2jzUvmFMDI6i4RpV53kwmQZD5tI
14iE9ONROIIOzsdbTG+/ASMFJhwqLT3kg8T5mgdQZrDwkXPcvlrqg1cmW0k5UUmZ29cosaxUJbr0
t4Zpr9XxpjqbLmFPm3/Cuh661CN3uMKSQow2iUCXOYzk+R11A4x1vYCqMeNEah/4WhZcrRA+X/7a
fuf2Dv/D0wAYFmAqESHmKfO8b2BlpO+VqvUAuVyv5N9B7ewmHKncfJC2JJAhUbSL1xXP+qFcbqKs
8tnlbUxWYPsCHC8QJ8b4JxJBLQp7QivxXZtfCGwOj8y/WASKMXB/ZItKuiGEieVXdkMrsxR1pl+H
o0KwtSNpI2RHVGmetgfRW3QWeuypam5bshX5aFWGr/LqahC1aW1k95aFWq3GjfkswSQxl68ynfz8
ETJOJjS9bGgo6wPlKXRbz1C5gZPf3e+xw5uc0v+HTxeSU8kwZQqU1dQNusXGQKf4Gu5apxkLzmqs
uAY7tdQnEXK9njEmgUXwCRcffPIeHzseuUJplhQWgCK9t0RCGVQ46u04NIJBlrHyfnDGSUwk2pQw
9zR8HS2GPbCAWbhLIZBxNqEDTcIrkTkAB2AuJO4J/FHZUyC/mXFfuZp+CkeQZ/MiyUAq9kYjWA9F
iqv/Fe0YRZClr81m8yRwy5VwhCRFe1SiodB5Q21F74q+qbuhXbPUi12jmWnWoCauh3Ml4K4QPH0x
HNG8kf7ohbCPoNnny5N+OTKUhNlg0XZwezqcE40TDm460jpjzzrXnphdLlw2w+wfeWSEQAs1bU8p
Val9UmM4ihtBRHjOXInwNPC+I4DD361z5XqoazkYtuNCo8jlXh8f8Cz9lwUdKrMzsAo7I3wgkXLN
W3zRMaUADjW+7WniJVsszEO2FICSdLiKQaCgzMCEVToS4BbaoxN9SU5n6w0eU5fap7S9Sr3j/ceA
GrHF1P/xZZTp9U5W1B1PlIddSxs1RE++u9M/3OBdoQcY7XyTPXfl8krW1WAfNchAcfzEwXZCm/SU
Td9XFxZAuDe5BMxCxZJnzk+zbnmbfKsE/c8s+QRVwDC4NbgwyJcvD7jQgrBul+59BQ3A1x4+0VuW
R9jbMxIRblyuSNFnoxRkYMmdVgEhMa+QyiQcXVvVj4gQaLpuhd2oQpZtQYiaAEMj6Hn6/gmK/9FJ
DY81VUdFwZg9lgv67CEBia/DmhcaC486gFJkmTdcoyxf/AbvyUvDxgkXQuDPnwSHBfKhpuIl8g48
RFlbmERmNNYFf7H50aM2oQNNwiuROQAHYC4k7gn8zMCEVToS4BbaoxN9SU5n62Azvg8YPbgSqB2L
wXrQrTYCJbFs1to8lFxSoWa2ylBN4QXuHY7VktL73AUBEWVsTGq53CahiS5+uqXqyyox0miasi7E
xsbbICWV4wZfwJSyIAzefalN7CMz0fop+zVkt4qc/FO92qwaPn5PPLqDseHdSx3Mmi3M9wYHH/FW
JbEw0H4CpeM1kMKGkV4DOrrVFV2UqT1RDEmlhQo58xR4bFe3qaErLOObiKmr7WTLTqrf7lqnGQvO
aqy4Bju11CcRcr2eMSaBRfAJFx988h4fOx65QmmWFBaAIr23REIZVDjq7Tg0gkGWsfJ+cMZJTCTa
lDD3NHwdLYY9sIBZuEshkHE2oQNNwiuROQAHYC4k7gn8UdlTIL+ZcV+5mn4KR5Bn8yLJQCr2RiNY
D0WKq/8V7RhFkKWvzWbzJHDLlXCEJEV7VKKh0HlDbUXvir6pu6Fds9SLXaOZadagJq6HcyXgrhA8
fTEc0byR/uiFsI+g2efLk345MpSE2WDRdnB7OpwTjRMObjrSOmPPOteemF0uXDab5jEsEtXv4oUs
xVjii0+VhVneu9fOSyH1wWVMuVZVdJnrmafGcT10nzpj1B4/pVdeHx/wLP2XBR0qszOwCjsjfCCR
cs1bfNExpQAONb7taeIlWyzMQ7YUgJJ0uIpBoKDMwIRVOhLgFtqjE31JTmfrDR5Tl9qntL1KveP9
x4AascXU//FllOn1TlbUHU+Uh11LGzVET7670z/c4F2hBxjtfJM9d+XyStbVYB81yEBx/MTBdkKb
9JRN31cXFkC4N7kEzELFkmfOT7NueZt8qwT9zyz5BFXAMLg1uDDIly8PuNCCsG6X7n0FDcDXHj7R
W5ZH2NszEhFuXK5I0WejFGRgyZ1WASExr5DKJBxdW9WPiEjiQWhB7hS5jkhUnXf20a6/XVBjmOIC
znPcB/qNOW/N0nlK8p/6AHVcRlkZDF4hVIMJqw+jVrwwbty5z0XbCoPtODSCQZax8n5wxklMJNqU
eShOE4dNTOhqYDzJRHkyqfaKunYCnAdm3zZNNPJ/fU0L18UpvcH1gq/vA3NdwG87UoZDHLY6tfh7
P0olUjsxKjNSg0+v0ymPZoNx5aTjBcwBxpzkzVT4BMn0+bFnb7opPWSRN+dbxJWI7sAFWxnjoFX/
dFwtxns6nNVpEu6uNf8c34t4F/HkgrNc2o2W9FrvHBAoZdXmyoYk1g3zLcUcnu81V8FfsKQRoSLT
zEOahSSuvWtfgWv+TU+wSJ3pUqfZ7Muc4gvMx/6PndVXExaPEUq57QVHWa25jWhdTMoqvdGguVp0
K4jfj1JrE0q53eN3IgM6caunGqedsSR9f/vQYMzAhFU6EuAW2qMTfUlOZ+t0w1X0xHx07cMjIM9Y
J6dLvsfeZRPNfXWYFAcXnxaW5iJTR9aAuQybVq/ZbTHJmqEvdOM4+5C3YQSyuqt2gAYlpnKYmQ8y
r00Vhp5zkSeyGm3XAc8UeahPHfRcv3HQYycLMv99Gjw+x51kGy2PdoaTjXZmfIZ0K3oN/PnJq5mP
5h/Vy2GSmWnesiVHZc/suwOLnlGFpEZMeJoBbEZY91ajfGWhHQ91n2H7W7065YpAkUjvWMIKNNPw
ll0oSU0cjK3M2uMFFbX5rXc4dzZrrF0TvMTJ8hCY3TtvM1XaRMMRxe5apxkLzmqsuAY7tdQnEXK9
njEmgUXwCRcffPIeHzseuUJplhQWgCK9t0RCGVQ46u04NIJBlrHyfnDGSUwk2pQw9zR8HS2GPbCA
WbhLIZBxNqEDTcIrkTkAB2AuJO4J/FHZUyC/mXFfuZp+CkeQZ/MiyUAq9kYjWA9Fiqv/Fe0YRZCl
r81m8yRwy5VwhCRFe1SiodB5Q21F74q+qbuhXbPUi12jmWnWoCauh3Ml4K4QPH0xHNG8kf7ohbCP
oNnny5N+OTKUhNlg0XZwezqcE40TDm460jpjzzrXnphdLlw2klF2dCyE1CuXHD9/Q4trjluzj/D9
h7WJtN6sDvvBdRv25c4ITDK0OWI8NwfkTWsgEmWAMAnWJyalpN6pQhx+3s18EnFGMPdAs1QdJRAu
H2Eur/XtBGfr0VKApHvtAvB5IlNH1oC5DJtWr9ltMcmaoceZ9yw2Nr4igr82oHv8BD3Wgq4GjD3l
WDTmg9oRlkkt4LA48cnfwun+3NC2scyJVCyOy9YTwPSXKcys3aEqSwXmEx70dL6abkWB7K5LPZHJ
WUP59vp4NQErm2cq84LMQyk0QJrFW2APt2LlZRSaaVrL0QzRNaT1lRqn+jsUSeKAco7pkJbBBPSr
5vsYitJMoX3Ejg+wJf+mbwYTtfwZZJgUnJgjnafshaIiACFNIcqTEGp4Ew5djKFDEDlvp9YXgGUS
Fvc0KSQFdUsUsxqSTZxYYE8dm1AmIoYesLOiGpxwam1UfGzqQBAALfgYWH+GG5jdYuXD8ENPjQjz
6xqqqWpNPI+UxUCwkl3/0A/jdRwwUH24w6990KdKMZq1DC6fuv+OIR5qHhbGo5eNlGFRafOBgo4d
X7R3vgBFCWnfKjebS3BEKqTdWSzp/80XTha0S5koil1OSYDatDzkc8MH5JyeEXBXxssckKCmpRqm
pB5BagddeM5BNKVOBMcdGsy+yojA9+KKWjQ7nTQwGB4qmocJAVYCXWGxfS5+jaV9U17PCWCZzde0
njm498KmdmBOeQElezNogqk9hH57/gRzd5aFQENhq/zaptkSv2uNbQAv8aY6my5hT5t/wroeutQj
d7jCkkKMNolAlzmM5PkddQOMdb2AqjHjRGof+FoWXK0QPl/+2n7n9g7/w9MAGBZgKhEh5inzvG9g
ZaTvlar1ALlcr+TfQe3sJhyp3HyQtiSQIVG0i9cVz/qhXG6irPLZ5W1MVmD7AhwvECfG+CcSQS0K
e0Ir8V2bXwhsDo/Mv1gEijFwf2SLSrohhInlV3ZDK7MUdaZfh6NCsLUjaSNkR1RpnrYH0Vt0Fnrs
qWpuW7IV+WhVhq/y6moQtWltZPeWhVqtxo35LMEkMZevMp38/BETgfvSJ/hI6UVF4xVrUmUmsPJZ
ZPdHR5kZLh7D0Efg/ZjwzkLLbOSl8Bks1q7tbxTrKK9Vw7iUds7OlYA5j2U05qkGvy8h1SZV/A50
9KCaWIqyOCIaVeLfxOY4WwfLrCYksN+2dSwRQZuihuVZMW/tNgxU1cKZa/EFL5k6ohCjEk08j5TF
QLCSXf/QD+N1HDCOlUJUqgvtxcoPko7aKMnVji2RX/nkfjjqz1tNbclYMeaG0cCRJEC9iDfgbwZO
7kFXL7Xgt+o7F939cYU5D46qF3R6bplc7aWgviwCVofqf0ZRiIlg0vdyfE7PmWgr8m5cC1o/QG//
xElBAjuEBQfk8FcmmwA492XE1ZAkXneeewM3uUFncMSC0G2EDwyPwMtcyGIWYMhCCKhH73Y76ZKu
qHnmcR+ZuG56Lg6r1B9jycVzEf9rIDRMQ5KJXN1ePB7SWDJBbWapHstrzXP6Sgdg4NR0G6C7H2wZ
GAiVaW199mptVHxs6kAQAC34GFh/hhvJ/F4YU9UulWQ4FZVA10CxVwWf82BRuDcPlvgMeIWbpAg2
DtyGYwmVwcewGMvBg+EiO7ZaVHh/8z0Tm1c2BmR7DXRb+ECB+a3xbjDtn8Cu+i25XA7X70OPGgDd
oa1pZ3mUoyKP8miOHYkjkfcZjy1mItX5DJSlh945Pw+aCEjSXj/XeABkvg13vJbwhik/S0IfvsCm
jiDyaO3jg9STQ/MuHuoYjQypCwJGM7P5ecfRBEWtXZqPzJlDspeGLlSHFclxCF/K3B92Arxk6jGF
dkfXEmWAMAnWJyalpN6pQhx+3s18EnFGMPdAs1QdJRAuH2Eur/XtBGfr0VKApHvtAvB5IlNH1oC5
DJtWr9ltMcmaoceZ9yw2Nr4igr82oHv8BD3Wgq4GjD3lWDTmg9oRlkkt4LA48cnfwun+3NC2scyJ
VCyOy9YTwPSXKcys3aEqSwXmEx70dL6abkWB7K5LPZHJWUP59vp4NQErm2cq84LMQyk0QJrFW2AP
t2LlZRSaaVrL0QzRNaT1lRqn+jsUSeKAco7pkJbBBPSr5vsYitJMoX3Ejg+wJf+mbwYTtfwZZJi1
nhgwZ4CB+3O9YxlzLTezNJxre+z/5kSG+CNUso503UBj9508ggwmj4XfJNpww9PfMkSyKLztJaJN
zYlbEjMssfdU8ZcSYzPwS/SQ0URJAptdNUvV5KAjiH51Vn/LL200O3WwMVbSY/s0l9JUMATFu1Y7
gsH5nEHWYm3BmUi9agoHxHF8ICSTUGWn/6lx8N5b9HGtNLHhpfZCz+KeEENxkC0M5VFdVCfl/VVO
ctOBudjUMXJE+IlFGMSMXGfeNhy4yomS1MXGiE/d60cWFVqrCdlOFw5op8+n/AXw7Hto81L5hTAy
OouEaVed5MJkGQ+bSNeIhPTjUTiCDs7HW0xvQWcgK2Yari/HQ67GztriP9YT+t+84d2bmi2so9Pf
Fi9E1khtDghaFUDALG/tvdAMzWLq9yuL0rTFvd7KTXacKDYOz72pQFQjvvvjWz/G7+Z1yCOKObvU
lwxGtY5kJ3n9zXwScUYw90CzVB0lEC4fYfQMM8rM5jamrc9Ir3XqOGg0O3WwMVbSY/s0l9JUMATF
N0oFlrIjFy0zrzh2LRzhTLOP7hM3K6dPuidWimZtTdNKN+CJfAP1mWbWkD7LarMRS0a6VpqkuLA1
A8rg8W/zqxCxzQktkT/ql9+a8ci52nbVSdS6fVzrG0CbyXfIFBfRKvl50NkJnrRlWjaHVbXiq9Lu
1FIDoRtFwh0TJOHGw52rQvGZZkhPzT46Km+xuaa5c2u5ctfxifaOTAS9KarEyaK6QxVzTyMR2nxw
z0I7wh3FcxH/ayA0TEOSiVzdXjwe0lgyQW1mqR7La81z+koHYODUdBugux9sGRgIlWltffZqbVR8
bOpAEAAt+BhYf4YbyfxeGFPVLpVkOBWVQNdAsVcFn/NgUbg3D5b4DHiFm6QINg7chmMJlcHHsBjL
wYPhIju2WlR4f/M9E5tXNgZkew10W/hAgfmt8W4w7Z/ArvotuVwO1+9DjxoA3aGtaWd5lKMij/Jo
jh2JI5H3GY8tZiLV+QyUpYfeOT8PmghI0l4/13gAZL4Nd7yW8IYpP0tCH77Apo4g8mjt44PUk0Pz
LnwdghTfDlrUtY6ZiRxRR5TeAa6Yt2mT3aRVNBU4Cm0WNBFi4HrMcZsuadJ3iklQLLFC+/cwWVi5
NjSistbAXAEksN+2dSwRQZuihuVZMW/t17vdtkkTbsiHew3+PNLDPlyv5N9B7ewmHKncfJC2JJD4
kCN00Uy5/YLzrtiFGQqJMRD3zSg7rFjczQxDLciYh1Potc72Ac4xbbPUx0c2mWuGax5YpZR3V/cf
GFsyVQQuyWD6yqocSUN359jidUrf5A0ES8pCT9KwVL9zVEgmIpf9QSwFn3btcTXdeJxKp/cbI4J/
Pmw4MGjmcz2u8Qwr30/n+Qp33Lx5glesfgePiJXttjp0CPfpjQzR8pahu+iPRTOf5ncjpJ3zPFM+
+m18ZH0pjbW45YdsD4s59MsdNOWYPZYL+uwhAYmvw5oXGguPOoBSZJk3XKMsX/wG78lLw8YJF0Lg
z58EhwXyoabiJfIOPERZW5hEZjTWBX+x+dGjNqEDTcIrkTkAB2AuJO4J/MzAhFU6EuAW2qMTfUlO
Z+tgM74PGD24Eqgdi8F60K02AiWxbNbaPJRcUqFmtspQTeEF7h2O1ZLS+9wFARFlbExqudwmoYku
frql6ssqMdJomrIuxMbG2yAlleMGX8CUsiAM3n2pTewjM9H6Kfs1ZLeKnPxTvdqsGj5+Tzy6g7Hh
3UsdzJotzPcGBx/xViWxMK4ZMYwZrhu8p0CvS3I305l6P8/MknhqlcazhG5hWTbxtTq+mlSTs+8C
7fuleNH4aA8Igx/53zCClk4HvlcC7yGf+ZV2shEbOrlivStZaGpnSuPXUcwgupnYU2JMs8eJB0tp
fELN/cUw0zF2/VZBoFqbANFiW5Wg4aLUvwI+4DER9oq6dgKcB2bfNk008n99TRsYdBoST4z4t6Yo
/0t643R8VajYfoHz0f1pvTt6cbbzZ+UOijf8ggSBbtGa8HRJ/8sc+lNifIFTnvrzW+AVhsbTA4EK
Lx3/qpTjhJU62Zzus8cLzyjE3mTr4NLBoawC2XMCPm4EcR2E0rMx2KDQq3Ctwaq+NOywl8XjYbIn
ujbzXuglJBrnQML2/Vk1nf0hnayo2tAzLiltrUz67NlY/namxD5rfUkODon90pY113PnxXMR/2sg
NExDkolc3V48HtJYMkFtZqkey2vNc/pKB2Dg1HQboLsfbBkYCJVpbX32am1UfGzqQBAALfgYWH+G
G8n8XhhT1S6VZDgVlUDXQLFXBZ/zYFG4Nw+W+Ax4hZukCDYO3IZjCZXBx7AYy8GD4SI7tlpUeH/z
PRObVzYGZHsNdFv4QIH5rfFuMO2fwK76LblcDtfvQ48aAN2hrWlneZSjIo/yaI4diSOR9xmPLWYi
1fkMlKWH3jk/D5oISNJeP9d4AGS+DXe8lvCGKT9LQh++wKaOIPJo7eOD1JND8y5ySjxMrv9hF3LF
/761paIiAUrq1/Jk2NQcoWhvnrxL/tJ5SvKf+gB1XEZZGQxeIVSDCasPo1a8MG7cuc9F2wqD7Tg0
gkGWsfJ+cMZJTCTalHkoThOHTUzoamA8yUR5Mqn2irp2ApwHZt82TTTyf31NC9fFKb3B9YKv7wNz
XcBvO1KGQxy2OrX4ez9KJVI7MSozUoNPr9Mpj2aDceWk4wXMAcac5M1U+ATJ9PmxZ2+6KT1kkTfn
W8SViO7ABVsZ46BV/3RcLcZ7OpzVaRLurjX/HN+LeBfx5IKzXNqNlvRa7xwQKGXV5sqGJNYN8y3F
HJ7vNVfBX7CkEaEi08xDmoUk1ZrL3uZoYaqkDydrmvqeS/Xt+Aimeg6RvH43RdSAcmgVfq0vRq3f
eNnjuzhQyvRqoLladCuI349SaxNKud3jdyIDOnGrpxqnnbEkfX/70GDMwIRVOhLgFtqjE31JTmfr
dMNV9MR8dO3DIyDPWCenS77H3mUTzX11mBQHF58WluYiU0fWgLkMm1av2W0xyZqhL3TjOPuQt2EE
srqrdoAGJaZymJkPMq9NFYaec5Enshpt1wHPFHmoTx30XL9x0GMnCzL/fRo8PsedZBstj3aGk412
ZnyGdCt6Dfz5yauZj+Yf1cthkplp3rIlR2XP7LsDi55RhaRGTHiaAWxGWPdWo3xloR0PdZ9h+1u9
OuWKQJHRQKWh3xJzdpvOev5dUPTq97p+rfVi4SZH5GU1qscYJmuQhYV1rdHBoP2A/0Kb+f/uWqcZ
C85qrLgGO7XUJxFyvZ4xJoFF8AkXH3zyHh87HrlCaZYUFoAivbdEQhlUOOrtODSCQZax8n5wxklM
JNqUMPc0fB0thj2wgFm4SyGQcTahA03CK5E5AAdgLiTuCfxR2VMgv5lxX7mafgpHkGfzIslAKvZG
I1gPRYqr/xXtGEWQpa/NZvMkcMuVcIQkRXtUoqHQeUNtRe+Kvqm7oV2z1Itdo5lp1qAmrodzJeCu
EDx9MRzRvJH+6IWwj6DZ58uTfjkylITZYNF2cHs6nBONEw5uOtI6Y886156YXS5cNsPsH3lkhEAL
NW1PKVWpfVIkR0MMOmhPkGz+jqsV048o50j0fCgt9a7GzGtQPpbwQl4fH/As/ZcFHSqzM7AKOyN8
IJFyzVt80TGlAA41vu1p4iVbLMxDthSAknS4ikGgoMzAhFU6EuAW2qMTfUlOZ+sNHlOX2qe0vUq9
4/3HgBqxxdT/8WWU6fVOVtQdT5SHXUsbNURPvrvTP9zgXaEHGO18kz135fJK1tVgHzXIQHH8xMF2
Qpv0lE3fVxcWQLg3uQTMQsWSZ85Ps255m3yrBP3PLPkEVcAwuDW4MMiXLw+40IKwbpfufQUNwNce
PtFblkfY2zMSEW5crkjRZ6MUZGDJnVYBITGvkMokHF1b1Y+IX5aG/TAwzO9yo10PwYD/WiGO6U03
umSB3taNDBGeoddAY/edPIIMJo+F3yTacMPT3zJEsii87SWiTc2JWxIzLLH3VPGXEmMz8Ev0kNFE
SQKbXTVL1eSgI4h+dVZ/yy9tNDt1sDFW0mP7NJfSVDAExbtWO4LB+ZxB1mJtwZlIvWoKB8RxfCAk
k1Blp/+pcfDeW/RxrTSx4aX2Qs/inhBDcZAtDOVRXVQn5f1VTnLTgbnY1DFyRPiJRRjEjFxn3jYc
uMqJktTFxohP3etHFhVaqwnZThcOaKfPp/wF8Ox7aPNS+YUwMjqLhGlXneTCZBkPm0jXiIT041E4
gg7Ox1tMb1CBkoWmJXZl3aCIbbWwedbgs0JA3JaxxdCevrVlxVnyGdYprLuTbtTw8tZv9C9J2PGm
OpsuYU+bf8K6HrrUI3e4wpJCjDaJQJc5jOT5HXUDjHW9gKox40RqH/haFlytED5f/tp+5/YO/8PT
ABgWYCoRIeYp87xvYGWk75Wq9QC5XK/k30Ht7CYcqdx8kLYkkCFRtIvXFc/6oVxuoqzy2eVtTFZg
+wIcLxAnxvgnEkEtCntCK/Fdm18IbA6PzL9YBIoxcH9ki0q6IYSJ5Vd2QyuzFHWmX4ejQrC1I2kj
ZEdUaZ62B9FbdBZ67KlqbluyFfloVYav8upqELVpbWT3loVarcaN+SzBJDGXrzKd/PwRMk4mNL1s
aCjrA+UpdFvPUAs7IbSXanV2KMrTF6Nt2HfO6//j+bmTfNQAp/2pgSs57lqnGQvOaqy4Bju11CcR
cr2eMSaBRfAJFx988h4fOx65QmmWFBaAIr23REIZVDjq7Tg0gkGWsfJ+cMZJTCTalDD3NHwdLYY9
sIBZuEshkHE2oQNNwiuROQAHYC4k7gn8UdlTIL+ZcV+5mn4KR5Bn8yLJQCr2RiNYD0WKq/8V7RhF
kKWvzWbzJHDLlXCEJEV7VKKh0HlDbUXvir6pu6Fds9SLXaOZadagJq6HcyXgrhA8fTEc0byR/uiF
sI+g2efLk345MpSE2WDRdnB7OpwTjRMObjrSOmPPOteemF0uXDaxQeqMImc5sOH/YIbbLtsl2/4L
dwZ7dGcnN0ryNgoVAtPwCvNjURhyKJ4fUmXTREVeHx/wLP2XBR0qszOwCjsjfCCRcs1bfNExpQAO
Nb7taeIlWyzMQ7YUgJJ0uIpBoKDMwIRVOhLgFtqjE31JTmfrDR5Tl9qntL1KveP9x4AascXU//Fl
lOn1TlbUHU+Uh11LGzVET7670z/c4F2hBxjtfJM9d+XyStbVYB81yEBx/MTBdkKb9JRN31cXFkC4
N7kEzELFkmfOT7NueZt8qwT9zyz5BFXAMLg1uDDIly8PuNCCsG6X7n0FDcDXHj7RW5ZH2NszEhFu
XK5I0WejFGRgyZ1WASExr5DKJBxdW9WPiCU41lViygrMNJhUO5OcoupBSLNc3tAGLy5qHKWWxJ2W
oLladCuI349SaxNKud3jdyIDOnGrpxqnnbEkfX/70GDMwIRVOhLgFtqjE31JTmfrdMNV9MR8dO3D
IyDPWCenS77H3mUTzX11mBQHF58WluYiU0fWgLkMm1av2W0xyZqhL3TjOPuQt2EEsrqrdoAGJaZy
mJkPMq9NFYaec5Enshpt1wHPFHmoTx30XL9x0GMnCzL/fRo8PsedZBstj3aGk2bnjWHX/HEDLvwf
Dh7sQPY=
