# Supplementary material for: Applying the S-O-R model to explore impulsive buying behavior driven by influencers on social commerce websites
Source: PeerJ Comput Sci. 2025 Sep 11;11:e3113. doi: 10.7717/peerj-cs.3113 (PMC12453796; doi:10.7717/peerj-cs.3113)
Supplement: Supplemental Information 2 [file peerj-cs-11-3113-s002.zip › datatest/datatest.splsm.meta]

<ModelFileSettings>
   <settings.general locked="false" currentModelName="datatest0221.splsm" multigroupCalculationPossible="true"/>
   <settings.data locked="false" algorithm="NONE" convergenceLevel="0" skipCompleteDataset="false" modelName="null"/>
   <settings.algorithm.pls locked="false" innerModelDecoratorId="INNER_MODEL_DECORATOR_PATH_COEFFICIENTS" outerModelDecoratorId="OUTER_MODEL_DECORATOR_WEIGHT_AND_LOADING" constructDecoratorId="CONSTRUCT_DECORATOR_R_SQUARE" pathWeighting="NONE" weightingScheme="PATH" dataMetric="DATA_METRIC_1" maxIterations="300" stopCriterion="7" useLohmoellerMissingValueStyle="false">
      <initialWeights class="java.util.ArrayList">
         <initialWeight mv="DP1" lv="DP" weight="1.0"/>
         <initialWeight mv="DP2" lv="DP" weight="1.0"/>
         <initialWeight mv="DP3" lv="DP" weight="1.0"/>
         <initialWeight mv="EA1" lv="EA" weight="1.0"/>
         <initialWeight mv="EA2" lv="EA" weight="1.0"/>
         <initialWeight mv="EA3" lv="EA" weight="1.0"/>
         <initialWeight mv="EA4" lv="EA" weight="1.0"/>
         <initialWeight mv="EA5" lv="EA" weight="1.0"/>
         <initialWeight mv="EN1" lv="EN" weight="1.0"/>
         <initialWeight mv="EN2" lv="EN" weight="1.0"/>
         <initialWeight mv="EN3" lv="EN" weight="1.0"/>
         <initialWeight mv="EN4" lv="EN" weight="1.0"/>
         <initialWeight mv="FS1" lv="FS" weight="1.0"/>
         <initialWeight mv="FS2" lv="FS" weight="1.0"/>
         <initialWeight mv="FS3" lv="FS" weight="1.0"/>
         <initialWeight mv="FS4" lv="FS" weight="1.0"/>
         <initialWeight mv="IBB1" lv="IBB" weight="1.0"/>
         <initialWeight mv="IBB2" lv="IBB" weight="1.0"/>
         <initialWeight mv="IBB3" lv="IBB" weight="1.0"/>
         <initialWeight mv="IBB4" lv="IBB" weight="1.0"/>
         <initialWeight mv="IBB5" lv="IBB" weight="1.0"/>
         <initialWeight mv="IBB6" lv="IBB" weight="1.0"/>
         <initialWeight mv="IM1" lv="IM" weight="1.0"/>
         <initialWeight mv="IM2" lv="IM" weight="1.0"/>
         <initialWeight mv="IM3" lv="IM" weight="1.0"/>
         <initialWeight mv="OL1" lv="OL" weight="1.0"/>
         <initialWeight mv="OL2" lv="OL" weight="1.0"/>
         <initialWeight mv="OL3" lv="OL" weight="1.0"/>
         <initialWeight mv="OL4" lv="OL" weight="1.0"/>
         <initialWeight mv="PA1" lv="PA" weight="1.0"/>
         <initialWeight mv="PA2" lv="PA" weight="1.0"/>
         <initialWeight mv="PA3" lv="PA" weight="1.0"/>
         <initialWeight mv="PA4" lv="PA" weight="1.0"/>
         <initialWeight mv="RQ1" lv="RQ" weight="1.0"/>
         <initialWeight mv="RQ2" lv="RQ" weight="1.0"/>
         <initialWeight mv="RQ3" lv="RQ" weight="1.0"/>
         <initialWeight mv="RQ4" lv="RQ" weight="1.0"/>
         <initialWeight mv="SCA1" lv="SCA" weight="1.0"/>
         <initialWeight mv="SCA2" lv="SCA" weight="1.0"/>
         <initialWeight mv="SCA3" lv="SCA" weight="1.0"/>
         <initialWeight mv="SCA4" lv="SCA" weight="1.0"/>
         <initialWeight mv="SOB1" lv="SOB" weight="1.0"/>
         <initialWeight mv="SOB2" lv="SOB" weight="1.0"/>
         <initialWeight mv="SOB3" lv="SOB" weight="1.0"/>
         <initialWeight mv="SP1" lv="SP" weight="1.0"/>
         <initialWeight mv="SP2" lv="SP" weight="1.0"/>
         <initialWeight mv="SP3" lv="SP" weight="1.0"/>
         <initialWeight mv="SP4" lv="SP" weight="1.0"/>
         <initialWeight mv="SP5" lv="SP" weight="1.0"/>
      </initialWeights>
   </settings.algorithm.pls>
   <settings.algorithm.blindfolding locked="false" constructDecoratorId="CROSS_VALIDATED_REDUNDANCY" pathWeighting="NONE" omissionDistance="7"/>
   <settings.algorithm.bootstrapping locked="false" innerModelDecoratorId="innerModelTValues" outerModelDecoratorId="outerModelTValues" constructDecoratorId="CONSTRUCT_DECORATOR_R_SQUARE" pathWeighting="NONE" samples="5000" confidenceIntervalMethod="PERCENTILE_BCA" significanceLevel="0.05" testType="TWO_TAILED" parallelProcessing="true" bootstrappingComplexity="BASIC_BOOTSTRAPPING"/>
</ModelFileSettings>
